# Supplementary material for: Mixed-Mating Model of Reproduction Revealed in European Phytophthora cactorum by ddRADseq and Effector Gene Sequence Data
Source: Microorganisms. 2021 Feb 10;9(2):345. doi: 10.3390/microorganisms9020345 (PMC7916502; doi:10.3390/microorganisms9020345)
Supplement: Supplementary file 1 [file microorganisms-09-00345-s001.zip]

Archive with 5 entries (5 files):
- TabS5.xlsx
- TabS4.xlsx
- TabS3.xlsx
- TabS2.xlsx
- TabS1.xlsx
