# Supplementary material for: Mixed-Mating Model of Reproduction Revealed in European Phytophthora cactorum by ddRADseq and Effector Gene Sequence Data
Source: Microorganisms. 2021 Feb 10;9(2):345. doi: 10.3390/microorganisms9020345 (PMC7916502; doi:10.3390/microorganisms9020345)
Supplement: Supplementary file 1 [file microorganisms-09-00345-s001.zip › TabS5.xlsx]

## Sheet: List1
		Group of isolates	S	S	S	S	S	S	S	S	S	S	S	S	S	S	S	S	S	S	S	S	S	S	S	S	S	S	S	S	S	S	S	S	S	S	S	S	S	S	S	S	S	S	S	S	S	S	S
		Population ID	02	02	03	03	03	03	03	03	03	03	04	04	04	04	04	04	04	04	04	04	07	07	07	07	07	07	07	07	07	08	08	08	09	09	09	10	10	10	10	10	11	11	11	11	12	12	12
Group of isolates	Population ID	Isolate ID	18_02_3	18_02_1b	17_03_13	17_03_23	17_03_23a	17_03_5	17_03_11	17_03_12	17_03_10	17_03_24	17_04_1a	17_04_9	17_04_8	17_04_12	17_04_2	17_04_10	17_04_5	17_04_7	17_04_7b	17_04_3	18_07_6	17_07_27a	18_07_2S5	17_07_25	18_07_2S1	18_07_14	17_07_12a	17_07_23	17_07_25	17_08_6	17_08_17b	17_08_10	17_09_12	17_09_14a	17_09_14b	18_10_17a	18_10_11	18_10_16	18_10_14a	18_10_18c	17_11_3	17_11_16	17_11_19	17_11_17	17_12_30	17_12_17b	17_12_26
S	02	18_02_3	0.5	0.123955	0.0698925	0.174129	0.206298	0.145205	0.147636	0.131222	0.0994318	0.193258	0.228019	0.0820896	0.212876	0.208814	0.145138	0.0608365	0.128086	0.0750916	0.126822	0.107877	0.133229	0.071161	0.186907	0.232854	0.216412	0.147135	0.128205	0.0933544	0.13373	0.117148	0.187571	0.1875	0.149584	0.209366	0.219402	0.142415	0.104907	0.134848	0.124409	0.13242	0.0562852	0.128086	0.20326	0.123145	0.216486	0.216653	0.181589
S	02	18_02_1b	0.123955	0.5	0.109551	0.159468	0.143255	0.160985	0.147368	0.136659	0.115538	0.142442	0.128451	0.0988024	0.120457	0.143808	0.13963	0.0771605	0.159193	0.130814	0.159091	0.112565	0.123853	0.0753012	0.117371	0.104188	0.114313	0.130742	0.127962	0.151163	0.127389	0.144703	0.140556	0.13382	0.159615	0.121759	0.136515	0.13964	0.131105	0.133188	0.13164	0.118681	0.081571	0.163677	0.141498	0.139831	0.120843	0.105314	0.126904
S	03	17_03_13	0.0698925	0.109551	0.5	0.113122	0.078712	0.122283	0.0990099	0.122924	0.119883	0.0814394	0.0713224	0.132184	0.0560399	0.0761421	0.125382	0.134146	0.153846	0.179348	0.132716	0.153153	0.130435	0.122093	0.0621387	0.0525031	0.0533485	0.118227	0.141221	0.137037	0.115756	0.14978	0.0917782	0.0619335	0.102778	0.0715268	0.0688259	0.140845	0.170306	0.120805	0.142857	0.105085	0.157895	0.160839	0.0734214	0.11859	0.0633423	0.0514286	0.0928074
S	03	17_03_23	0.174129	0.159468	0.113122	0.5	0.187578	0.154723	0.150466	0.164534	0.117347	0.182171	0.171926	0.0857143	0.169685	0.175627	0.165794	0.0756098	0.131579	0.104651	0.157895	0.115385	0.130268	0.0574163	0.164179	0.166197	0.159716	0.170245	0.149606	0.131783	0.150808	0.120507	0.183355	0.182819	0.169967	0.174717	0.184397	0.150943	0.134737	0.121324	0.157996	0.138632	0.0743405	0.163534	0.187702	0.132616	0.181174	0.167707	0.146233
S	03	17_03_23a	0.206298	0.143255	0.078712	0.187578	0.5	0.150479	0.148618	0.123494	0.110638	0.191919	0.216216	0.0540037	0.21012	0.207547	0.150725	0.0607211	0.120185	0.0767824	0.125182	0.104274	0.117371	0.0728972	0.190521	0.220812	0.217042	0.163849	0.128	0.101106	0.124629	0.101695	0.20316	0.19122	0.146611	0.198165	0.219203	0.134467	0.109797	0.11649	0.128931	0.136778	0.0617978	0.132512	0.204023	0.128889	0.2181	0.203554	0.175063
S	03	17_03_5	0.145205	0.160985	0.122283	0.154723	0.150479	0.5	0.16839	0.150106	0.132296	0.15	0.142012	0.083815	0.132308	0.138925	0.146293	0.0833333	0.139738	0.0842697	0.135081	0.111675	0.133929	0.0697674	0.122685	0.117053	0.107312	0.16609	0.135945	0.140271	0.138716	0.115288	0.159712	0.113909	0.150376	0.144605	0.140197	0.162281	0.142145	0.153191	0.139326	0.124197	0.0787172	0.141921	0.151231	0.167355	0.134573	0.104107	0.129353
S	03	17_03_11	0.147636	0.147368	0.0990099	0.150466	0.148618	0.16839	0.5	0.12623	0.115207	0.157706	0.151731	0.0848861	0.142086	0.146667	0.136792	0.0803383	0.132773	0.0649087	0.134281	0.0979284	0.129915	0.0790021	0.12987	0.139184	0.120168	0.156643	0.141856	0.119171	0.15	0.0970149	0.157452	0.159629	0.147982	0.142857	0.140952	0.134907	0.104089	0.112026	0.12543	0.100993	0.0729167	0.146218	0.150505	0.141707	0.150333	0.125845	0.144595
S	03	17_03_12	0.131222	0.136659	0.122924	0.164534	0.123494	0.150106	0.12623	0.5	0.114094	0.14218	0.109254	0.11828	0.114537	0.135057	0.145833	0.115242	0.161125	0.121107	0.135198	0.11315	0.16273	0.0866426	0.101631	0.107143	0.0993915	0.156556	0.144414	0.130667	0.151442	0.13253	0.156051	0.126467	0.154839	0.11899	0.113475	0.133676	0.152695	0.156328	0.126984	0.135	0.119565	0.168798	0.115776	0.165468	0.116883	0.10102	0.132463
S	03	17_03_10	0.0994318	0.115538	0.119883	0.117347	0.110638	0.132296	0.115207	0.114094	0.5	0.118694	0.0781441	0.08125	0.0842993	0.0895522	0.133192	0.0645161	0.122685	0.0787879	0.155319	0.0923913	0.120853	0.0628931	0.0811456	0.0673575	0.0516066	0.146739	0.102941	0.110577	0.140044	0.117962	0.121076	0.0878713	0.136364	0.105384	0.0710259	0.125581	0.122667	0.112613	0.119332	0.0839002	0.0662461	0.136574	0.0834341	0.135371	0.0900901	0.0636631	0.0901213
S	03	17_03_24	0.193258	0.142442	0.0814394	0.182171	0.191919	0.15	0.157706	0.14218	0.118694	0.5	0.212935	0.0474308	0.217621	0.200433	0.147193	0.0423387	0.13754	0.0658915	0.14939	0.0920578	0.0904605	0.0416667	0.205078	0.205908	0.196208	0.151762	0.131313	0.0946844	0.147745	0.107335	0.205848	0.200201	0.144509	0.223796	0.199441	0.136364	0.0891266	0.119048	0.133884	0.121212	0.0576541	0.132686	0.210267	0.125776	0.209497	0.202154	0.166448
S	04	17_04_1a	0.228019	0.128451	0.0713224	0.171926	0.216216	0.142012	0.151731	0.109254	0.0781441	0.212935	0.5	0.0752688	0.267188	0.228464	0.144279	0.0483619	0.123198	0.0635401	0.124844	0.0715308	0.122178	0.0570108	0.212147	0.286265	0.276878	0.166478	0.127199	0.085676	0.134518	0.0951705	0.198	0.223881	0.148148	0.244186	0.271757	0.136662	0.0934844	0.105806	0.113333	0.123057	0.0416667	0.116645	0.24525	0.121673	0.271534	0.272929	0.197137
S	04	17_04_9	0.0820896	0.0988024	0.132184	0.0857143	0.0540037	0.083815	0.0848861	0.11828	0.08125	0.0474308	0.0752688	0.5	0.056338	0.0615114	0.0885246	0.126761	0.125	0.0987654	0.10596	0.125	0.114173	0.113333	0.0507463	0.0476788	0.0488941	0.09375	0.1125	0.0887097	0.0795848	0.131707	0.0798403	0.0578125	0.0769231	0.0468085	0.0486787	0.118321	0.120773	0.0978261	0.115538	0.10989	0.100671	0.113636	0.0561457	0.103448	0.0527778	0.0363423	0.0806846
S	04	17_04_8	0.212876	0.120457	0.0560399	0.169685	0.21012	0.132308	0.142086	0.114537	0.0842993	0.217621	0.267188	0.056338	0.5	0.25793	0.125268	0.0285344	0.105263	0.0467762	0.110634	0.066345	0.107588	0.0385109	0.245574	0.302244	0.309812	0.143139	0.104718	0.0672748	0.120915	0.0659472	0.211504	0.247439	0.136505	0.28036	0.283383	0.114478	0.0753589	0.0906077	0.104545	0.0898004	0.033419	0.119821	0.263975	0.0979325	0.295033	0.307692	0.17052
S	04	17_04_12	0.208814	0.143808	0.0761421	0.175627	0.207547	0.138925	0.146667	0.135057	0.0895522	0.200433	0.228464	0.0615114	0.25793	0.5	0.149584	0.0429338	0.117474	0.0777202	0.114047	0.0858995	0.113264	0.047619	0.203312	0.241351	0.234326	0.167291	0.130898	0.0902256	0.127479	0.0948553	0.199346	0.210028	0.152318	0.246881	0.246479	0.132548	0.0929487	0.0995671	0.118263	0.108696	0.0565371	0.13069	0.223048	0.120226	0.243624	0.244882	0.177966
S	04	17_04_2	0.145138	0.13963	0.125382	0.165794	0.150725	0.146293	0.136792	0.145833	0.133192	0.147193	0.144279	0.0885246	0.125268	0.149584	0.5	0.128814	0.136691	0.114286	0.16044	0.110482	0.135135	0.108911	0.144593	0.129474	0.124506	0.154562	0.167939	0.119701	0.151584	0.128492	0.157492	0.142497	0.205703	0.151515	0.142202	0.178313	0.163889	0.160839	0.168317	0.133803	0.0960265	0.136691	0.152709	0.121896	0.138603	0.130219	0.16726
S	04	17_04_10	0.0608365	0.0771605	0.134146	0.0756098	0.0607211	0.0833333	0.0803383	0.115242	0.0645161	0.0423387	0.0483619	0.126761	0.0285344	0.0429338	0.128814	0.5	0.114173	0.164474	0.0958904	0.136842	0.110656	0.142857	0.05	0.0368488	0.0424028	0.0882353	0.121739	0.0798319	0.107527	0.102564	0.0672098	0.0460317	0.103659	0.0489209	0.0423131	0.130952	0.152284	0.112782	0.124481	0.121673	0.115108	0.0826772	0.0446841	0.0928571	0.0464789	0.0308422	0.075188
S	04	17_04_5	0.128086	0.159193	0.153846	0.131579	0.120185	0.139738	0.132773	0.161125	0.122685	0.13754	0.123198	0.125	0.105263	0.117474	0.136691	0.114173	0.5	0.131387	0.152174	0.115385	0.166667	0.0954198	0.106138	0.0979098	0.100927	0.141129	0.153409	0.15	0.167082	0.157729	0.145188	0.114362	0.148889	0.107711	0.104693	0.165775	0.141066	0.139175	0.151515	0.122078	0.0996169	0.162234	0.114137	0.151741	0.109375	0.0911917	0.136276
S	04	17_04_7	0.0750916	0.130814	0.179348	0.104651	0.0767824	0.0842697	0.0649087	0.121107	0.0787879	0.0658915	0.0635401	0.0987654	0.0467762	0.0777202	0.114286	0.164474	0.131387	0.5	0.134615	0.161905	0.140152	0.10625	0.0426471	0.0433705	0.0506329	0.104061	0.128	0.112403	0.120401	0.139535	0.0802348	0.0553846	0.117816	0.0517483	0.0548697	0.136029	0.152074	0.122378	0.126437	0.102473	0.125786	0.127737	0.064275	0.13	0.0616438	0.0417149	0.0906921
S	04	17_04_7b	0.126822	0.159091	0.132716	0.157895	0.125182	0.135081	0.134281	0.135198	0.155319	0.14939	0.124844	0.10596	0.110634	0.114047	0.16044	0.0958904	0.152174	0.134615	0.5	0.128571	0.141089	0.07	0.12439	0.101373	0.099108	0.146067	0.153846	0.123116	0.127563	0.138028	0.144393	0.113924	0.184426	0.125146	0.112773	0.140777	0.137255	0.126761	0.15212	0.120567	0.0936455	0.135266	0.128554	0.154545	0.121839	0.103689	0.139535
S	04	17_04_3	0.107877	0.112565	0.153153	0.115385	0.104274	0.111675	0.0979284	0.11315	0.0923913	0.0920578	0.0715308	0.125	0.066345	0.0858995	0.110482	0.136842	0.115385	0.161905	0.128571	0.5	0.119205	0.131313	0.0752089	0.0615385	0.0639471	0.136574	0.128472	0.111486	0.127596	0.146245	0.0856102	0.0741279	0.145078	0.0783533	0.065189	0.151613	0.145098	0.114198	0.117057	0.149533	0.142132	0.147436	0.0891089	0.118343	0.0755208	0.0566038	0.124726
S	07	18_07_6	0.133229	0.123853	0.130435	0.130268	0.117371	0.133929	0.129915	0.16273	0.120853	0.0904605	0.122178	0.114173	0.107588	0.113264	0.135135	0.110656	0.166667	0.140152	0.141089	0.119205	0.5	0.107143	0.101036	0.0956618	0.0967742	0.141975	0.122807	0.137143	0.171355	0.149837	0.137645	0.102426	0.147727	0.114002	0.10475	0.151099	0.165049	0.166667	0.135977	0.149333	0.103586	0.161202	0.105125	0.173469	0.110706	0.0837696	0.11546
S	07	17_07_27a	0.071161	0.0753012	0.122093	0.0574163	0.0728972	0.0697674	0.0790021	0.0866426	0.0628931	0.0416667	0.0570108	0.113333	0.0385109	0.047619	0.108911	0.142857	0.0954198	0.10625	0.07	0.131313	0.107143	0.5	0.0374251	0.0314465	0.0280047	0.0994764	0.10084	0.097561	0.0905923	0.108374	0.0741483	0.0470219	0.0803571	0.0483642	0.0390516	0.126923	0.107317	0.109489	0.100402	0.110701	0.108844	0.110687	0.0517504	0.118056	0.0362117	0.0293772	0.0712531
S	07	18_07_2S5	0.186907	0.117371	0.0621387	0.164179	0.190521	0.122685	0.12987	0.101631	0.0811456	0.205078	0.212147	0.0507463	0.245574	0.203312	0.144593	0.05	0.106138	0.0426471	0.12439	0.0752089	0.101036	0.0374251	0.5	0.239544	0.233842	0.155211	0.121372	0.0835509	0.126394	0.0788382	0.192345	0.224525	0.143692	0.248569	0.23363	0.124359	0.0841379	0.0969773	0.107932	0.10493	0.0329835	0.12532	0.233645	0.0990099	0.233441	0.24143	0.144552
S	07	17_07_25	0.232854	0.104188	0.0525031	0.166197	0.220812	0.117053	0.139184	0.107143	0.0673575	0.205908	0.286265	0.0476788	0.302244	0.241351	0.129474	0.0368488	0.0979098	0.0433705	0.101373	0.0615385	0.0956618	0.0314465	0.239544	0.5	0.340426	0.131195	0.0926554	0.0739082	0.115632	0.0835294	0.204188	0.238132	0.140387	0.287407	0.284457	0.111356	0.0657277	0.0890337	0.09375	0.111111	0.0352645	0.108911	0.260736	0.0994652	0.295238	0.323765	0.190702
S	07	18_07_2S1	0.216412	0.114313	0.0533485	0.159716	0.217042	0.107312	0.120168	0.0993915	0.0516066	0.196208	0.276878	0.0488941	0.309812	0.234326	0.124506	0.0424028	0.100927	0.0506329	0.099108	0.0639471	0.0967742	0.0280047	0.233842	0.340426	0.5	0.135655	0.100317	0.0649215	0.115462	0.0701754	0.195364	0.230141	0.12823	0.264164	0.291725	0.103199	0.0612691	0.069176	0.0949896	0.103061	0.0268692	0.102987	0.239385	0.0982949	0.294324	0.335256	0.172043
S	07	18_07_14	0.147135	0.130742	0.118227	0.170245	0.163849	0.16609	0.156643	0.156556	0.146739	0.151762	0.166478	0.09375	0.143139	0.167291	0.154562	0.0882353	0.141129	0.104061	0.146067	0.136574	0.141975	0.0994764	0.155211	0.131195	0.135655	0.5	0.17161	0.139583	0.149712	0.118993	0.171896	0.151376	0.147368	0.15048	0.15142	0.159919	0.136674	0.151575	0.134576	0.136634	0.0866142	0.139113	0.150393	0.143678	0.159664	0.136406	0.146646
S	07	17_07_12a	0.128205	0.127962	0.141221	0.149606	0.128	0.135945	0.141856	0.144414	0.102941	0.131313	0.127199	0.1125	0.104718	0.130898	0.167939	0.121739	0.153409	0.128	0.153846	0.128472	0.122807	0.10084	0.121372	0.0926554	0.100317	0.17161	0.5	0.110119	0.140584	0.136519	0.137521	0.129121	0.171362	0.119798	0.122677	0.16	0.159322	0.142857	0.165192	0.127424	0.0970464	0.159091	0.124498	0.148148	0.116337	0.098831	0.140845
S	07	17_07_23	0.0933544	0.151163	0.137037	0.131783	0.101106	0.140271	0.119171	0.130667	0.110577	0.0946844	0.085676	0.0887097	0.0672748	0.0902256	0.119701	0.0798319	0.15	0.112403	0.123116	0.111486	0.137143	0.097561	0.0835509	0.0739082	0.0649215	0.139583	0.110119	0.5	0.135065	0.142857	0.103853	0.0896739	0.12212	0.0836454	0.0944785	0.150838	0.128713	0.11828	0.146974	0.124661	0.077551	0.141667	0.0781457	0.145078	0.0906863	0.0716544	0.0970297
S	07	17_07_25	0.13373	0.127389	0.115756	0.150808	0.124629	0.138716	0.15	0.151442	0.140044	0.147745	0.134518	0.0795848	0.120915	0.127479	0.151584	0.107527	0.167082	0.120401	0.127563	0.127596	0.171355	0.0905923	0.126394	0.115632	0.115462	0.149712	0.140584	0.135065	0.5	0.146199	0.15047	0.118404	0.166316	0.129454	0.125	0.165414	0.142442	0.135593	0.157216	0.126829	0.0909091	0.15212	0.135678	0.161593	0.140023	0.111111	0.150183
S	08	17_08_6	0.117148	0.144703	0.14978	0.120507	0.101695	0.115288	0.0970149	0.13253	0.117962	0.107335	0.0951705	0.131707	0.0659472	0.0948553	0.128492	0.102564	0.157729	0.139535	0.138028	0.146245	0.149837	0.108374	0.0788382	0.0835294	0.0701754	0.118993	0.136519	0.142857	0.146199	0.5	0.111913	0.0937951	0.143223	0.104222	0.0816062	0.15873	0.153846	0.130699	0.125	0.138037	0.113861	0.154574	0.0983146	0.131195	0.0905563	0.0706402	0.101732
S	08	17_08_17b	0.187571	0.140556	0.0917782	0.183355	0.20316	0.159712	0.157452	0.156051	0.121076	0.205848	0.198	0.0798403	0.211504	0.199346	0.157492	0.0672098	0.145188	0.0802348	0.144393	0.0856102	0.137645	0.0741483	0.192345	0.204188	0.195364	0.171896	0.137521	0.103853	0.15047	0.111913	0.5	0.206269	0.164483	0.205882	0.202247	0.150573	0.111511	0.12	0.146667	0.130225	0.0722892	0.161501	0.210317	0.14554	0.219832	0.194676	0.168865
S	08	17_08_10	0.1875	0.13382	0.0619335	0.182819	0.19122	0.113909	0.159629	0.126467	0.0878713	0.200201	0.223881	0.0578125	0.247439	0.210028	0.142497	0.0460317	0.114362	0.0553846	0.113924	0.0741279	0.102426	0.0470219	0.224525	0.238132	0.230141	0.151376	0.129121	0.0896739	0.118404	0.0937951	0.206269	0.5	0.153753	0.241408	0.239437	0.113333	0.0906475	0.0824607	0.113667	0.0893561	0.043956	0.121011	0.231909	0.11054	0.241722	0.239374	0.153846
S	09	17_09_12	0.149584	0.159615	0.102778	0.169967	0.146611	0.150376	0.147982	0.154839	0.136364	0.144509	0.148148	0.0769231	0.136505	0.152318	0.205703	0.103659	0.148889	0.117816	0.184426	0.145078	0.147727	0.0803571	0.143692	0.140387	0.12823	0.147368	0.171362	0.12212	0.166316	0.143223	0.164483	0.153753	0.5	0.152637	0.156906	0.180804	0.147583	0.149351	0.141876	0.148148	0.0686567	0.155556	0.160947	0.147059	0.146799	0.137632	0.163025
S	09	17_09_14a	0.209366	0.121759	0.0715268	0.174717	0.198165	0.144605	0.142857	0.11899	0.105384	0.223796	0.244186	0.0468085	0.28036	0.246881	0.151515	0.0489209	0.107711	0.0517483	0.125146	0.0783533	0.114002	0.0483642	0.248569	0.287407	0.264164	0.15048	0.119798	0.0836454	0.129454	0.104222	0.205882	0.241408	0.152637	0.5	0.27044	0.122699	0.0973684	0.101327	0.109453	0.098063	0.0527066	0.127295	0.266502	0.105575	0.271799	0.277383	0.172557
S	09	17_09_14b	0.219402	0.136515	0.0688259	0.184397	0.219203	0.140197	0.140952	0.113475	0.0710259	0.199441	0.271757	0.0486787	0.283383	0.246479	0.142202	0.0423131	0.104693	0.0548697	0.112773	0.065189	0.10475	0.0390516	0.23363	0.284457	0.291725	0.15142	0.122677	0.0944785	0.125	0.0816062	0.202247	0.239437	0.156906	0.27044	0.5	0.125452	0.0788114	0.0972716	0.108802	0.102381	0.0405028	0.133574	0.25938	0.120187	0.266511	0.288732	0.169057
S	10	18_10_17a	0.142415	0.13964	0.140845	0.150943	0.134467	0.162281	0.134907	0.133676	0.125581	0.136364	0.136662	0.118321	0.114478	0.132548	0.178313	0.130952	0.165775	0.136029	0.140777	0.151613	0.151099	0.126923	0.124359	0.111356	0.103199	0.159919	0.16	0.150838	0.165414	0.15873	0.150573	0.113333	0.180804	0.122699	0.125452	0.5	0.15142	0.160622	0.152355	0.146214	0.108108	0.171123	0.122237	0.14	0.114458	0.103842	0.140655
S	10	18_10_11	0.104907	0.131105	0.170306	0.134737	0.109797	0.142145	0.104089	0.152695	0.122667	0.0891266	0.0934844	0.120773	0.0753589	0.0929487	0.163889	0.152284	0.141066	0.152074	0.137255	0.145098	0.165049	0.107317	0.0841379	0.0657277	0.0612691	0.136674	0.159322	0.128713	0.142442	0.153846	0.111511	0.0906475	0.147583	0.0973684	0.0788114	0.15142	0.5	0.151057	0.166667	0.134146	0.142157	0.159875	0.0980392	0.150725	0.0851613	0.0605727	0.0948276
S	10	18_10_16	0.134848	0.133188	0.120805	0.121324	0.11649	0.153191	0.112026	0.156328	0.112613	0.119048	0.105806	0.0978261	0.0906077	0.0995671	0.160839	0.112782	0.139175	0.122378	0.126761	0.114198	0.166667	0.109489	0.0969773	0.0890337	0.069176	0.151575	0.142857	0.11828	0.135593	0.130699	0.12	0.0824607	0.149351	0.101327	0.0972716	0.160622	0.151057	0.5	0.133333	0.171285	0.0915751	0.159794	0.100894	0.135266	0.0912322	0.0716479	0.129456
S	10	18_10_14a	0.124409	0.13164	0.142857	0.157996	0.128931	0.139326	0.12543	0.126984	0.119332	0.133884	0.113333	0.115538	0.104545	0.118263	0.168317	0.124481	0.151515	0.126437	0.15212	0.117057	0.135977	0.100402	0.107932	0.09375	0.0949896	0.134576	0.165192	0.146974	0.157216	0.125	0.146667	0.113667	0.141876	0.109453	0.108802	0.152355	0.166667	0.133333	0.5	0.13172	0.116935	0.15427	0.114776	0.133676	0.106227	0.092437	0.122047
S	10	18_10_18c	0.13242	0.118681	0.105085	0.138632	0.136778	0.124197	0.100993	0.135	0.0839002	0.121212	0.123057	0.10989	0.0898004	0.108696	0.133803	0.121673	0.122078	0.102473	0.120567	0.149533	0.149333	0.110701	0.10493	0.111111	0.103061	0.136634	0.127424	0.124661	0.126829	0.138037	0.130225	0.0893561	0.148148	0.098063	0.102381	0.146214	0.134146	0.171285	0.13172	0.5	0.0814815	0.142857	0.102564	0.155718	0.111772	0.0790554	0.156604
S	11	17_11_3	0.0562852	0.081571	0.157895	0.0743405	0.0617978	0.0787172	0.0729167	0.119565	0.0662461	0.0576541	0.0416667	0.100671	0.033419	0.0565371	0.0960265	0.115108	0.0996169	0.125786	0.0936455	0.142132	0.103586	0.108844	0.0329835	0.0352645	0.0268692	0.0866142	0.0970464	0.077551	0.0909091	0.113861	0.0722892	0.043956	0.0686567	0.0527066	0.0405028	0.108108	0.142157	0.0915751	0.116935	0.0814815	0.5	0.10728	0.0442073	0.0940767	0.0362622	0.0270588	0.0566502
S	11	17_11_16	0.128086	0.163677	0.160839	0.163534	0.132512	0.141921	0.146218	0.168798	0.136574	0.132686	0.116645	0.113636	0.119821	0.13069	0.136691	0.0826772	0.162234	0.127737	0.135266	0.147436	0.161202	0.110687	0.12532	0.108911	0.102987	0.139113	0.159091	0.141667	0.15212	0.154574	0.161501	0.121011	0.155556	0.127295	0.133574	0.171123	0.159875	0.159794	0.15427	0.142857	0.10728	0.5	0.123217	0.166667	0.127404	0.104663	0.142035
S	11	17_11_19	0.20326	0.141498	0.0734214	0.187702	0.204023	0.151231	0.150505	0.115776	0.0834341	0.210267	0.24525	0.0561457	0.263975	0.223048	0.152709	0.0446841	0.114137	0.064275	0.128554	0.0891089	0.105125	0.0517504	0.233645	0.260736	0.239385	0.150393	0.124498	0.0781457	0.135678	0.0983146	0.210317	0.231909	0.160947	0.266502	0.25938	0.122237	0.0980392	0.100894	0.114776	0.102564	0.0442073	0.123217	0.5	0.117942	0.262429	0.2625	0.173581
S	11	17_11_17	0.123145	0.139831	0.11859	0.132616	0.128889	0.167355	0.141707	0.165468	0.135371	0.125776	0.121673	0.103448	0.0979325	0.120226	0.121896	0.0928571	0.151741	0.13	0.154545	0.118343	0.173469	0.118056	0.0990099	0.0994652	0.0982949	0.143678	0.148148	0.145078	0.161593	0.131195	0.14554	0.11054	0.147059	0.105575	0.120187	0.14	0.150725	0.135266	0.133676	0.155718	0.0940767	0.166667	0.117942	0.5	0.118881	0.086781	0.137112
S	12	17_12_30	0.216486	0.120843	0.0633423	0.181174	0.2181	0.134573	0.150333	0.116883	0.0900901	0.209497	0.271534	0.0527778	0.295033	0.243624	0.138603	0.0464789	0.109375	0.0616438	0.121839	0.0755208	0.110706	0.0362117	0.233441	0.295238	0.294324	0.159664	0.116337	0.0906863	0.140023	0.0905563	0.219832	0.241722	0.146799	0.271799	0.266511	0.114458	0.0851613	0.0912322	0.106227	0.111772	0.0362622	0.127404	0.262429	0.118881	0.5	0.300493	0.16479
S	12	17_12_17b	0.216653	0.105314	0.0514286	0.167707	0.203554	0.104107	0.125845	0.10102	0.0636631	0.202154	0.272929	0.0363423	0.307692	0.244882	0.130219	0.0308422	0.0911917	0.0417149	0.103689	0.0566038	0.0837696	0.0293772	0.24143	0.323765	0.335256	0.136406	0.098831	0.0716544	0.111111	0.0706402	0.194676	0.239374	0.137632	0.277383	0.288732	0.103842	0.0605727	0.0716479	0.092437	0.0790554	0.0270588	0.104663	0.2625	0.086781	0.300493	0.5	0.171171
S	12	17_12_26	0.181589	0.126904	0.0928074	0.146233	0.175063	0.129353	0.144595	0.132463	0.0901213	0.166448	0.197137	0.0806846	0.17052	0.177966	0.16726	0.075188	0.136276	0.0906921	0.139535	0.124726	0.11546	0.0712531	0.144552	0.190702	0.172043	0.146646	0.140845	0.0970297	0.150183	0.101732	0.168865	0.153846	0.163025	0.172557	0.169057	0.140655	0.0948276	0.129456	0.122047	0.156604	0.0566502	0.142035	0.173581	0.137112	0.16479	0.171171	0.5
S	12	17_12_18b	0.196386	0.136943	0.0940171	0.17507	0.181709	0.145313	0.155727	0.123909	0.109121	0.16375	0.217989	0.0852018	0.177674	0.191194	0.146912	0.0642202	0.132616	0.0942982	0.127517	0.0991903	0.129562	0.0653153	0.162863	0.205316	0.202082	0.169617	0.142322	0.105166	0.106346	0.0981964	0.168553	0.169165	0.158228	0.188188	0.192498	0.154676	0.113772	0.149123	0.13211	0.167549	0.0654628	0.137993	0.186779	0.14726	0.206114	0.183958	0.196302
S	12	17_12_5c	0.153631	0.134241	0.115819	0.165	0.140865	0.152091	0.144796	0.135076	0.134	0.131195	0.157641	0.0933735	0.125911	0.153538	0.152577	0.102484	0.148649	0.114035	0.141079	0.113158	0.140553	0.0909091	0.138824	0.13306	0.124158	0.141844	0.157143	0.133178	0.134328	0.124675	0.140969	0.136585	0.160232	0.137853	0.145717	0.171946	0.136951	0.160088	0.153132	0.152318	0.0790274	0.171171	0.152563	0.155319	0.14	0.122943	0.169779
S	12	17_12_8a	0.199313	0.116244	0.0880626	0.17041	0.19222	0.149341	0.142683	0.125	0.108067	0.202847	0.226721	0.0736196	0.214669	0.195364	0.158879	0.0688935	0.129784	0.0661323	0.13615	0.0949721	0.118443	0.0657084	0.174777	0.229277	0.221572	0.180305	0.147314	0.0974359	0.142173	0.114391	0.181384	0.188332	0.174815	0.21881	0.220644	0.140234	0.101103	0.1354	0.141156	0.131148	0.0617284	0.12812	0.207831	0.137161	0.221381	0.210924	0.178284
S	12	17_12_1b	0.0790441	0.114035	0.153846	0.100467	0.0880734	0.101695	0.0753564	0.111498	0.097561	0.0856031	0.0698027	0.1125	0.0532319	0.0727903	0.121406	0.146667	0.136029	0.158824	0.132258	0.168269	0.125954	0.139241	0.0545723	0.0434783	0.0472895	0.0816327	0.133065	0.132812	0.107744	0.140845	0.086444	0.0632716	0.130058	0.0645161	0.0632737	0.144444	0.153488	0.126761	0.127413	0.120996	0.101911	0.132353	0.071964	0.11745	0.0686813	0.0418118	0.0839329
S	12	17_12_7	0.220435	0.121637	0.0705036	0.178533	0.20983	0.136101	0.158367	0.1125	0.0951249	0.204479	0.265358	0.0520059	0.297235	0.240367	0.139225	0.0452489	0.105732	0.0556369	0.133657	0.0651872	0.117419	0.0447094	0.236776	0.283005	0.276087	0.161326	0.120894	0.076723	0.133333	0.0964187	0.205479	0.229113	0.146682	0.265905	0.274194	0.126437	0.0851648	0.0878294	0.107513	0.100756	0.0477612	0.121019	0.255932	0.107275	0.273973	0.283843	0.164516
S	12	17_12_18a	0.137725	0.128755	0.137255	0.139493	0.134529	0.129707	0.118699	0.116788	0.123894	0.125392	0.123883	0.0985915	0.118291	0.132668	0.139588	0.0985401	0.126263	0.119048	0.168203	0.114458	0.147668	0.0851064	0.103491	0.108719	0.108981	0.141473	0.145161	0.113158	0.142518	0.130564	0.151659	0.101036	0.159574	0.107527	0.12926	0.147208	0.147493	0.147059	0.130548	0.120988	0.0782918	0.14899	0.120101	0.14455	0.119718	0.102538	0.142329
S	12	17_12_5a	0.0939044	0.133333	0.171429	0.126273	0.103618	0.129496	0.106498	0.14	0.117647	0.0883882	0.0927978	0.134529	0.07277	0.096875	0.12766	0.122066	0.167164	0.128755	0.147453	0.121771	0.147692	0.0859729	0.074224	0.0668203	0.0580645	0.131868	0.131833	0.131661	0.127778	0.155797	0.117133	0.0745429	0.134474	0.0824742	0.0911392	0.144144	0.161871	0.132565	0.145963	0.122093	0.122727	0.158209	0.0958904	0.149584	0.0720607	0.0606061	0.11875
S	12	17_12_20	0.100694	0.131016	0.168224	0.132609	0.116118	0.129534	0.107075	0.15674	0.122222	0.0952381	0.0882779	0.145833	0.0730816	0.103448	0.153623	0.104396	0.138158	0.113861	0.137427	0.154167	0.163265	0.131579	0.0760563	0.0728793	0.0734149	0.134434	0.15	0.152778	0.142857	0.195918	0.118299	0.0735294	0.140212	0.0872483	0.0803689	0.162252	0.174089	0.155063	0.158076	0.13738	0.148148	0.144737	0.0872675	0.121212	0.0789474	0.0604703	0.109131
S	12	17_12_9	0.138138	0.148707	0.115132	0.141818	0.110945	0.134454	0.127243	0.132029	0.115556	0.138365	0.120359	0.0886525	0.105379	0.108727	0.142529	0.0919118	0.149746	0.130137	0.155093	0.136364	0.153646	0.0892857	0.11	0.115426	0.105157	0.161479	0.148649	0.142857	0.159905	0.140299	0.117274	0.122078	0.15812	0.11976	0.117786	0.170918	0.160237	0.140394	0.141732	0.131514	0.0860215	0.164975	0.131812	0.147619	0.129412	0.0956256	0.150278
S	12	17_12_4	0.208299	0.11665	0.0474496	0.172635	0.215589	0.119212	0.132812	0.10865	0.0819009	0.220426	0.247727	0.047503	0.303448	0.25525	0.12423	0.0394575	0.114684	0.055355	0.116375	0.0609896	0.101842	0.042735	0.226288	0.293997	0.295812	0.134853	0.10451	0.0752454	0.125261	0.076659	0.216239	0.258976	0.14002	0.279476	0.277378	0.110634	0.0696347	0.0846561	0.103261	0.100849	0.0354523	0.120043	0.260542	0.0959333	0.270698	0.314717	0.165121
S	12	17_12_17a	0.185044	0.143101	0.114754	0.17682	0.177215	0.175292	0.139946	0.146617	0.1274	0.166008	0.182522	0.0765432	0.176983	0.170316	0.189964	0.0936709	0.143133	0.0963855	0.16036	0.10596	0.147929	0.0769231	0.153846	0.178095	0.179856	0.153846	0.139959	0.123752	0.145756	0.128821	0.183024	0.165733	0.181049	0.185804	0.185185	0.153398	0.143478	0.155009	0.172619	0.140684	0.0646766	0.143133	0.188596	0.139963	0.169579	0.166365	0.182779
S	12	17_12_28	0.129032	0.135029	0.116809	0.162479	0.154062	0.133843	0.124242	0.138158	0.0985915	0.146413	0.140097	0.0668693	0.129436	0.132708	0.186722	0.119122	0.14059	0.100295	0.160752	0.116711	0.143852	0.0917431	0.133412	0.12731	0.129344	0.149733	0.155875	0.115294	0.154506	0.115183	0.157817	0.135863	0.168932	0.14966	0.123884	0.166287	0.140625	0.121413	0.154206	0.117778	0.0858896	0.138322	0.143541	0.134904	0.134894	0.126214	0.156997
S	12	17_12_24	0.152381	0.121951	0.101877	0.147011	0.153533	0.161468	0.140762	0.161088	0.109827	0.170213	0.175294	0.0826211	0.146939	0.154948	0.186508	0.0997067	0.151188	0.116343	0.159681	0.115288	0.145695	0.0859599	0.149597	0.15261	0.151229	0.164666	0.159453	0.114094	0.135246	0.133663	0.162857	0.154946	0.178771	0.161504	0.157952	0.156182	0.128079	0.124211	0.155556	0.118644	0.0948276	0.161987	0.143357	0.159509	0.154516	0.137833	0.149671
S	12	17_12_31	0.178398	0.123794	0.103896	0.162429	0.178182	0.141956	0.14786	0.132275	0.110197	0.185139	0.205538	0.0659091	0.19551	0.213536	0.200675	0.0790698	0.13587	0.0911111	0.157627	0.0983607	0.116236	0.0639269	0.18476	0.195392	0.18483	0.16369	0.147727	0.102612	0.12825	0.0973631	0.171103	0.164871	0.182109	0.188318	0.190665	0.156364	0.119192	0.140071	0.124304	0.130125	0.0480549	0.128623	0.194298	0.128028	0.191468	0.176161	0.173601
S	12	17_12_16	0.190476	0.147335	0.0899582	0.190608	0.180737	0.155385	0.15756	0.144082	0.108974	0.195062	0.190576	0.0855263	0.188018	0.187858	0.172414	0.0829596	0.119718	0.083691	0.132013	0.0912698	0.145161	0.0726872	0.177618	0.206176	0.191745	0.159884	0.145221	0.106884	0.146712	0.123772	0.17764	0.17161	0.180685	0.200198	0.197458	0.14841	0.135029	0.141379	0.142342	0.140381	0.0772627	0.142606	0.193146	0.121212	0.196289	0.182368	0.180926
S	12	17_12_25	0.152518	0.133874	0.126126	0.16753	0.16092	0.154455	0.149533	0.155251	0.114823	0.145865	0.153086	0.0836013	0.130851	0.160714	0.170259	0.0797342	0.160757	0.121495	0.156182	0.0947075	0.154964	0.10356	0.159228	0.122385	0.117878	0.163904	0.152882	0.117936	0.142857	0.126374	0.174242	0.137672	0.160966	0.142361	0.150342	0.166271	0.114754	0.135632	0.156098	0.148148	0.0941558	0.165485	0.145477	0.140312	0.149033	0.121542	0.142606
S	12	17_12_3	0.183187	0.112605	0.105747	0.15859	0.195489	0.135091	0.141129	0.124074	0.129088	0.195567	0.201754	0.0895884	0.178503	0.186747	0.176678	0.0769231	0.133333	0.0921986	0.145648	0.106291	0.132039	0.0851582	0.170784	0.183365	0.18125	0.155039	0.155689	0.111984	0.130909	0.120172	0.170604	0.174251	0.161937	0.195652	0.195918	0.164436	0.123932	0.147114	0.152344	0.140449	0.0829268	0.144762	0.173913	0.14882	0.198777	0.17684	0.177612
S	12	17_12_6c	0.170588	0.154812	0.122642	0.157801	0.15859	0.14898	0.167464	0.141844	0.114224	0.141538	0.153459	0.0945946	0.121081	0.145863	0.164811	0.104895	0.164216	0.124183	0.147982	0.15407	0.150754	0.108844	0.135135	0.140276	0.120638	0.168561	0.166667	0.122449	0.145497	0.137536	0.15969	0.127551	0.174274	0.137809	0.141367	0.189655	0.153846	0.180952	0.164557	0.165468	0.0750853	0.181373	0.154421	0.158986	0.141204	0.119358	0.180832
S	12	17_12_12	0.159006	0.129353	0.0812641	0.149492	0.16129	0.157724	0.162234	0.120438	0.127334	0.171613	0.161957	0.0760095	0.144762	0.137232	0.139373	0.0754258	0.123827	0.0951276	0.119089	0.100213	0.120459	0.0596659	0.13951	0.131332	0.148936	0.153139	0.113949	0.121857	0.136201	0.109705	0.161039	0.135314	0.136738	0.144764	0.139676	0.143126	0.102941	0.146789	0.126923	0.136531	0.069378	0.133208	0.140086	0.148479	0.153691	0.125668	0.159292
S	12	17_12_28b	0.179487	0.139147	0.102902	0.16	0.157682	0.134301	0.140988	0.132231	0.112381	0.160338	0.182243	0.092437	0.158215	0.161499	0.152941	0.0951009	0.153518	0.0953678	0.163708	0.123457	0.132898	0.084507	0.146286	0.159681	0.156955	0.16129	0.157303	0.119205	0.125506	0.119512	0.171388	0.166864	0.152855	0.17033	0.168831	0.156317	0.118932	0.133056	0.140351	0.154812	0.059322	0.153518	0.162037	0.163636	0.172973	0.152174	0.17101
S	12	17_12_6a	0.174404	0.134454	0.112644	0.195301	0.172932	0.135091	0.155914	0.135185	0.118761	0.187744	0.178728	0.0726392	0.170825	0.187952	0.171378	0.0818859	0.135238	0.0827423	0.159858	0.119306	0.143689	0.0754258	0.182599	0.172968	0.178571	0.167442	0.143713	0.108055	0.132727	0.122318	0.170604	0.163152	0.175292	0.202899	0.187755	0.1587	0.115385	0.141527	0.136719	0.136704	0.0731707	0.150476	0.186957	0.132486	0.189602	0.177738	0.171642
S	12	17_12_6b	0.0978441	0.107232	0.128631	0.123203	0.0943709	0.108959	0.116364	0.132948	0.0930233	0.108202	0.0891365	0.118721	0.0648585	0.091195	0.163978	0.119617	0.148036	0.0917031	0.121951	0.108614	0.143302	0.0875576	0.0936228	0.0763889	0.074514	0.119734	0.14658	0.12381	0.120787	0.132353	0.102113	0.0735502	0.133333	0.0893782	0.0877863	0.151976	0.138686	0.134111	0.141509	0.0941176	0.111111	0.141994	0.0936639	0.12605	0.0851334	0.0673913	0.0882353
S	12	17_12_27	0.199605	0.128395	0.0707692	0.1875	0.193485	0.141119	0.158498	0.129801	0.0942211	0.211813	0.222715	0.0605096	0.235481	0.21244	0.143406	0.0582524	0.127027	0.0642633	0.142674	0.0843195	0.115068	0.0607029	0.222513	0.234093	0.244195	0.143023	0.125698	0.100829	0.139869	0.0910426	0.19652	0.214158	0.169533	0.238781	0.247699	0.120596	0.090776	0.0930851	0.116919	0.102804	0.0496	0.133784	0.237885	0.113577	0.247492	0.248307	0.176271
S	12	17_12_23	0.219451	0.0909091	0.0570749	0.163753	0.215116	0.108588	0.128696	0.105708	0.0486322	0.191816	0.281487	0.042735	0.303177	0.247573	0.12037	0.0383189	0.094522	0.0422195	0.0928793	0.0738178	0.0966341	0.0379437	0.224383	0.317623	0.325688	0.137012	0.0981257	0.0677596	0.105649	0.0802752	0.186644	0.229533	0.133333	0.265306	0.287879	0.0990312	0.0675057	0.0678685	0.0860566	0.0968085	0.0367647	0.107411	0.24359	0.103448	0.291997	0.338158	0.179368
S	15	17_15_1	0.20094	0.141757	0.102249	0.167347	0.196009	0.125567	0.149123	0.117845	0.108661	0.205847	0.188406	0.0642398	0.202555	0.187783	0.141935	0.0656455	0.139896	0.081761	0.136143	0.112621	0.130053	0.0666667	0.165482	0.205036	0.192504	0.16309	0.135135	0.0834813	0.147351	0.113462	0.186275	0.174869	0.168453	0.201961	0.190522	0.162912	0.124521	0.128596	0.134276	0.132653	0.0625	0.148532	0.195072	0.147107	0.206763	0.194349	0.171271
S	15	17_15_10b	0.00636943	0.0111524	0.0458716	0.0056338	0.00423729	0.0142349	0.00956938	0.0233645	0.00784314	0.00453515	0.00170648	0.0574713	0.00139665	0.00595238	0.0125	0.0779221	0.0351759	0.0515464	0.0126582	0.037037	0.026455	0.0588235	0.00165289	-0.00136612	0.00125945	0.0188088	0.0171429	0.010929	0.0267857	0.0142857	0.0114679	-0.00173913	0.003663	0.00625	0.00152905	0.0152284	0.0352113	0.014218	0.0322581	0.0240385	0.0714286	0.0251256	0.00505051	0.0222222	0.00458015	0.00126904	0
S	23	17_23_7	0.12275	0.129584	0.144578	0.121212	0.111111	0.137767	0.105735	0.155367	0.103797	0.0946644	0.108815	0.136564	0.0852804	0.0993789	0.142105	0.133641	0.147493	0.14346	0.135279	0.152727	0.161094	0.142222	0.102013	0.0894495	0.0813704	0.117647	0.11746	0.145511	0.156593	0.128571	0.128472	0.0881119	0.133172	0.0987179	0.103275	0.166172	0.156028	0.176638	0.162577	0.140805	0.0892857	0.153392	0.0940054	0.136986	0.0893082	0.0840517	0.115702
S	23	17_23_8	0.220626	0.141692	0.0657734	0.177132	0.195101	0.130916	0.154867	0.112311	0.0775595	0.217693	0.265023	0.048811	0.291317	0.245888	0.129202	0.0367554	0.106476	0.0618047	0.124341	0.0708383	0.112098	0.0388959	0.246773	0.280471	0.288181	0.153249	0.109357	0.0882682	0.13141	0.0903756	0.208188	0.25641	0.167513	0.281805	0.278184	0.115512	0.0749415	0.0953413	0.106904	0.0902174	0.0477387	0.126235	0.278714	0.102455	0.293343	0.312	0.166667
S	23	17_23_19	0.0927835	0.121053	0.145455	0.122318	0.109777	0.114796	0.094518	0.110769	0.0765027	0.0869565	0.0760402	0.111111	0.0689238	0.0813008	0.156695	0.111702	0.129032	0.110577	0.137931	0.138211	0.146667	0.122449	0.0670391	0.0604982	0.0541436	0.118605	0.125874	0.142857	0.128358	0.139442	0.109689	0.0714286	0.143229	0.0679095	0.075817	0.162338	0.15415	0.102484	0.148148	0.119122	0.107692	0.13871	0.0836879	0.116071	0.0587467	0.0489433	0.0945055
S	23	17_23_1d	0.148748	0.136268	0.119874	0.165187	0.132353	0.139059	0.124601	0.130332	0.142549	0.14792	0.154912	0.101695	0.12013	0.146067	0.158482	0.112281	0.14742	0.108197	0.150562	0.137026	0.138539	0.0853242	0.121771	0.117021	0.123752	0.16888	0.172324	0.13555	0.127315	0.140805	0.130435	0.123883	0.174636	0.127358	0.134571	0.195062	0.14	0.145585	0.164975	0.149038	0.0821918	0.140049	0.127182	0.147806	0.134415	0.113454	0.150362
S	23	17_23_3a	0.192162	0.152801	0.102564	0.173333	0.181818	0.138103	0.149051	0.123596	0.137391	0.178712	0.190949	0.0737101	0.176641	0.183252	0.175	0.0730479	0.140655	0.0935252	0.145422	0.116484	0.119843	0.0839506	0.178378	0.181559	0.184022	0.164319	0.139394	0.0994036	0.130515	0.130435	0.177249	0.182123	0.187184	0.1875	0.187885	0.170213	0.112554	0.150659	0.148221	0.121212	0.0742574	0.148362	0.179431	0.133945	0.190769	0.180505	0.188253
S	23	17_23_9	0.118812	0.133663	0.135246	0.136735	0.112026	0.117788	0.119349	0.12894	0.0897436	0.0954861	0.0984743	0.130631	0.0705053	0.104851	0.128	0.103774	0.143713	0.150862	0.153226	0.118519	0.160494	0.113636	0.0878378	0.083045	0.0850377	0.129956	0.174194	0.119497	0.10585	0.138182	0.105079	0.0859155	0.14951	0.0851613	0.0899873	0.156627	0.151625	0.150289	0.133956	0.151603	0.086758	0.152695	0.100137	0.169444	0.0810127	0.0693391	0.133612
S	23	17_23_4a	0.181604	0.143963	0.102881	0.178962	0.176678	0.144377	0.162264	0.137056	0.10443	0.174817	0.219107	0.0862069	0.184812	0.175936	0.141005	0.0638767	0.140625	0.0759494	0.128664	0.111328	0.137809	0.0865801	0.162933	0.190261	0.177626	0.175287	0.157609	0.110714	0.151414	0.102515	0.180812	0.176471	0.152308	0.177974	0.202716	0.158537	0.123314	0.132653	0.142096	0.140171	0.0629067	0.151042	0.174047	0.16113	0.204457	0.178541	0.180305
S	24	17_24_8a	0.181467	0.149565	0.13253	0.177005	0.192802	0.16184	0.14779	0.146154	0.13369	0.179384	0.191704	0.0916031	0.180039	0.183951	0.153846	0.078329	0.142574	0.08933	0.141805	0.111111	0.141414	0.107417	0.158068	0.194605	0.171818	0.168	0.135135	0.122699	0.14717	0.123318	0.188679	0.185017	0.158895	0.188161	0.191667	0.16501	0.118304	0.156673	0.123984	0.136187	0.074359	0.160396	0.188889	0.124294	0.201873	0.179159	0.164615
S	24	17_24_4b	0.142473	0.134686	0.0942408	0.136943	0.15302	0.151625	0.15919	0.110883	0.104167	0.138655	0.145518	0.0861111	0.134479	0.144144	0.140351	0.0657143	0.116525	0.0810811	0.133333	0.127451	0.125541	0.0865922	0.121868	0.129353	0.123711	0.14527	0.127232	0.122807	0.126761	0.094431	0.152327	0.135613	0.142857	0.129244	0.135922	0.148936	0.142169	0.13843	0.135076	0.126819	0.0672269	0.133475	0.136101	0.150602	0.128233	0.124411	0.149109
S	24	17_24_8c	0.139368	0.145749	0.128743	0.163793	0.163558	0.142292	0.127527	0.14123	0.14375	0.153153	0.160296	0.102564	0.132837	0.168724	0.163441	0.109272	0.146226	0.108696	0.142857	0.136111	0.152174	0.116129	0.140964	0.137931	0.138371	0.163603	0.16	0.147059	0.169265	0.158904	0.173979	0.1475	0.166667	0.159538	0.141069	0.163507	0.152589	0.172018	0.141119	0.147806	0.100324	0.139151	0.150183	0.162222	0.145455	0.128332	0.170475
S	24	17_24_3a	0.154848	0.141104	0.106383	0.149565	0.150289	0.139721	0.112853	0.145161	0.103158	0.118003	0.12531	0.100977	0.111111	0.140884	0.167391	0.0909091	0.159905	0.135647	0.126915	0.123944	0.117359	0.108197	0.121212	0.112395	0.109467	0.133581	0.144304	0.126551	0.130631	0.113889	0.153963	0.122013	0.160243	0.137209	0.128146	0.151079	0.154696	0.139211	0.137931	0.149533	0.0953947	0.140811	0.133907	0.14382	0.126857	0.106151	0.132979
S	24	17_24_26	0.0891266	0.103064	0.180905	0.114607	0.094306	0.113208	0.104331	0.115132	0.0985507	0.0715631	0.0636095	0.129944	0.0471464	0.0774411	0.124242	0.131737	0.155709	0.149733	0.143731	0.128889	0.139785	0.114286	0.0503597	0.053528	0.0497738	0.110024	0.132075	0.135531	0.121019	0.152174	0.0969582	0.0601504	0.110193	0.0657534	0.063172	0.156794	0.163793	0.10299	0.155797	0.110738	0.155172	0.152249	0.0584795	0.126984	0.0644295	0.0444191	0.0921659
S	24	17_24_12	0.109855	0.103118	0.11284	0.129225	0.122581	0.118881	0.111307	0.127072	0.109181	0.106961	0.0940054	0.0978723	0.0798611	0.104294	0.134021	0.111111	0.121037	0.122449	0.12987	0.109541	0.133531	0.0858369	0.0836653	0.0784091	0.0721868	0.126338	0.148607	0.129909	0.145161	0.128472	0.125	0.0857538	0.133017	0.10533	0.0922693	0.144928	0.144828	0.125348	0.146707	0.126404	0.0905172	0.14121	0.0997305	0.13941	0.0909091	0.0769231	0.103659
S	24	17_24_20	0.0966608	0.106267	0.169082	0.108168	0.1	0.121372	0.102713	0.128205	0.130312	0.0853432	0.0716374	0.124324	0.0638821	0.0880399	0.106509	0.148571	0.13468	0.158974	0.146269	0.154506	0.146341	0.114754	0.059744	0.0542169	0.058296	0.115108	0.128205	0.113879	0.136646	0.142857	0.110487	0.0683507	0.0997305	0.0731707	0.0664894	0.145763	0.170833	0.119741	0.140845	0.143791	0.126374	0.151515	0.0751445	0.114551	0.0703851	0.0451467	0.0995475
S	24	17_24_5c	0.0642722	0.100917	0.173653	0.0774818	0.0660377	0.0855457	0.0672269	0.0845588	0.086262	0.0581162	0.0465839	0.124138	0.0310078	0.0427046	0.0872483	0.148148	0.108949	0.187097	0.105085	0.150259	0.129555	0.125874	0.0377074	0.0265823	0.0399061	0.0954907	0.120172	0.103734	0.0921986	0.116162	0.0587045	0.0300158	0.0906344	0.0358166	0.0393258	0.117647	0.15	0.111524	0.122951	0.101504	0.119718	0.11284	0.0444785	0.0918728	0.0406732	0.0283688	0.0671642
S	24	17_24_4	0.130233	0.137698	0.134276	0.143667	0.125387	0.145055	0.131757	0.159794	0.114219	0.123577	0.107895	0.0957854	0.0842697	0.10472	0.154589	0.0956175	0.16622	0.107011	0.155718	0.106796	0.157025	0.0849421	0.0962773	0.0883002	0.0764463	0.172414	0.131805	0.142857	0.155779	0.130573	0.132787	0.109479	0.12528	0.0884521	0.114734	0.183288	0.126582	0.150649	0.152778	0.120419	0.0891473	0.144772	0.0989583	0.175439	0.107358	0.0779626	0.127413
S	24	17_24_4a	0.165785	0.126609	0.0582902	0.151277	0.173568	0.127119	0.167438	0.0946408	0.0751634	0.165761	0.207366	0.0466667	0.207397	0.176521	0.104097	0.0351351	0.0928074	0.0460526	0.0922222	0.0626566	0.084507	0.040107	0.197161	0.234409	0.221688	0.148676	0.0942721	0.0815603	0.10372	0.0834371	0.171065	0.191438	0.122863	0.195702	0.227031	0.106977	0.0757764	0.114416	0.0918728	0.106774	0.038822	0.105568	0.206046	0.128378	0.220789	0.222605	0.153923
S	26	17_26_14	0.207955	0.147493	0.0965251	0.162304	0.196368	0.156522	0.146312	0.139647	0.108434	0.195294	0.220101	0.078629	0.203556	0.203724	0.149461	0.0720165	0.144737	0.0889328	0.139319	0.106618	0.125418	0.0769231	0.174556	0.2156	0.206151	0.178571	0.131849	0.116554	0.1406	0.111111	0.2	0.176829	0.152493	0.206864	0.204139	0.145215	0.128857	0.122581	0.131092	0.144246	0.0649087	0.148026	0.201396	0.140379	0.209586	0.197995	0.191235
S	28	19_28_2	-0.00634921	0	0	0	-0.00633914	0	0	-0.00536193	-0.00483092	-0.00333333	-0.00805369	0	-0.0114286	-0.00301659	-0.00501253	0	0	0	0	0	-0.0114943	0	-0.0052356	-0.00897868	-0.0125918	-0.0083682	0	-0.0116959	0	0	0	-0.0108992	0	-0.00500626	-0.00492005	0	0	-0.00540541	0	0	0	0	-0.00531208	0	-0.004914	-0.00422386	0
S	28	19_28_10	0.0730337	0.108434	0.116279	0.0885167	0.0654206	0.0988372	0.0852391	0.101083	0.0880503	0.0555556	0.046225	0.14	0.029525	0.0634921	0.0924092	0.114286	0.122137	0.1375	0.12	0.106061	0.119048	0.128378	0.0344311	0.0289308	0.0385064	0.104712	0.109244	0.134146	0.108014	0.142857	0.0741483	0.0438871	0.0922619	0.0497866	0.0432357	0.119231	0.165854	0.10219	0.120482	0.110701	0.115646	0.125954	0.0502283	0.135417	0.0501393	0.0293772	0.0687961
S	30	17_30_18	0.0144628	0.0106383	0.0409836	0.013587	0.014433	0.0170068	0.00696056	0.030837	0.0149254	-0.00220264	0.00166945	0.06	-0.00137174	0	0.0158103	0.1	0.0424528	0.0545455	0.024	0.0675676	0.0247525	0.0816327	0.00323625	-0.00268456	0.00743494	0.0240964	0.0212766	0.0102041	0.0295359	0.0457516	0.00445434	-0.00340136	0.013986	0.00612557	0.0029985	0.0238095	0.0516129	0.0223214	0.040201	0.0316742	0.0515464	0.0283019	0.00494234	0.0420168	0.00449102	-0.0062422	0.00560224
S	30	17_30_8	0.160237	0.154512	0.0693374	0.13743	0.176877	0.164434	0.187891	0.115385	0.0930818	0.179409	0.198934	0.0590112	0.207803	0.184866	0.129487	0.0518639	0.108254	0.0675039	0.126126	0.0755556	0.112483	0.0432	0.174672	0.211478	0.188156	0.150175	0.11049	0.0912863	0.117801	0.0941176	0.1875	0.179372	0.147601	0.207627	0.211055	0.132972	0.0777126	0.103862	0.0936639	0.110963	0.0576923	0.121786	0.199295	0.128105	0.207531	0.208584	0.154977
S	30	17_30_6	0.175641	0.16782	0.105263	0.149096	0.147247	0.157627	0.182944	0.135755	0.129433	0.157333	0.174302	0.111111	0.156098	0.161132	0.163934	0.0803109	0.141732	0.0935961	0.126374	0.105856	0.146586	0.0939086	0.137856	0.142171	0.130553	0.176752	0.154959	0.117886	0.140713	0.126949	0.165101	0.149321	0.166667	0.153846	0.156802	0.150198	0.13969	0.169231	0.129293	0.156673	0.0712468	0.165354	0.155039	0.164794	0.150415	0.134002	0.191424
S	30	17_30_3	0.160389	0.148148	0.101952	0.137199	0.158981	0.181675	0.181818	0.128975	0.108731	0.152585	0.167377	0.0911162	0.156367	0.165888	0.16723	0.0815851	0.130672	0.0824053	0.132428	0.104723	0.116451	0.0640732	0.161964	0.156827	0.15096	0.171386	0.13852	0.0990654	0.138889	0.111789	0.163706	0.15534	0.1712	0.164315	0.147117	0.149362	0.111336	0.166963	0.122677	0.133929	0.0711009	0.134301	0.165962	0.15078	0.166832	0.127193	0.172414
S	30	17_30_13	0.174792	0.14241	0.085595	0.16	0.16152	0.15361	0.18401	0.128425	0.112	0.17016	0.180962	0.083151	0.167587	0.176201	0.15082	0.0559284	0.114236	0.0642398	0.128501	0.0792079	0.125224	0.0637363	0.146667	0.15971	0.158935	0.162554	0.12844	0.112116	0.126263	0.111765	0.156328	0.169312	0.163297	0.167327	0.179688	0.130511	0.107422	0.137694	0.120504	0.145329	0.0528634	0.140598	0.169087	0.163025	0.167805	0.142487	0.159664
S	30	17_30_12b	0.124805	0.134396	0.129032	0.131429	0.132399	0.113082	0.10034	0.135417	0.101176	0.111293	0.12037	0.120623	0.10158	0.103858	0.129268	0.109312	0.149051	0.11236	0.120393	0.12459	0.142061	0.121569	0.108387	0.0964523	0.0881743	0.151329	0.13913	0.110482	0.13198	0.122581	0.133663	0.10604	0.126411	0.108642	0.112864	0.155313	0.13141	0.131234	0.126404	0.126984	0.0866142	0.138211	0.121728	0.146835	0.104242	0.0887265	0.120623
S	30	17_30_12a	0.0905861	0.116343	0.129353	0.114094	0.0780142	0.0965147	0.0764706	0.140523	0.0951009	0.0750469	0.0766962	0.139665	0.0581683	0.0738255	0.11747	0.16568	0.120275	0.126984	0.12766	0.145374	0.145907	0.124294	0.071736	0.0582524	0.0654628	0.114355	0.138577	0.116364	0.129747	0.133621	0.100379	0.065967	0.126027	0.0751366	0.0697051	0.148789	0.128205	0.105611	0.133094	0.13	0.113636	0.127148	0.0655977	0.138801	0.060241	0.0545455	0.103211
S	30	17_30_9	0.13985	0.103672	0.0858086	0.118397	0.142643	0.107368	0.106209	0.10049	0.0668151	0.103937	0.142308	0.0960854	0.1	0.12894	0.152074	0.0848708	0.0966921	0.0687285	0.099768	0.115502	0.101828	0.0967742	0.111389	0.114471	0.117409	0.109162	0.135501	0.0928382	0.107656	0.0718563	0.119048	0.115735	0.12848	0.115108	0.125	0.130435	0.107143	0.111111	0.107895	0.136816	0.0539568	0.122137	0.104061	0.114558	0.124853	0.102851	0.154275
S	33	18_33_3	0.186215	0.1568	0.105376	0.161744	0.177536	0.136578	0.149871	0.135088	0.0981997	0.17064	0.193206	0.0744921	0.193097	0.195349	0.162752	0.0577367	0.127928	0.0905077	0.13828	0.0977597	0.13578	0.0748299	0.184183	0.19761	0.190435	0.168889	0.143126	0.0983302	0.137931	0.112903	0.183081	0.174006	0.160572	0.195783	0.205941	0.144665	0.11245	0.119929	0.140221	0.109929	0.075	0.169369	0.182105	0.139415	0.211672	0.200175	0.182857
S	34	17_34_7	0.0237624	0.039604	0.0699301	0.0385604	0.0316206	0.0603175	0.0376106	0.0766129	0.0311419	0.0147368	0.0145161	0.0909091	0.00666667	0.0223048	0.0729927	0.153153	0.0643777	0.0992366	0.0516605	0.0828402	0.0403587	0.134454	0.00312989	0.00652742	0.00483092	0.0368272	0.0669856	0.0645161	0.0542636	0.0804598	0.0319149	0.00821018	0.0553746	0.0133531	0.0101744	0.0649351	0.0965909	0.077551	0.0409091	0.0785124	0.110169	0.0729614	0.022293	0.0733591	0.0101597	0.00486618	0.010582
S	37	17_37_11	0.190534	0.146302	0.101732	0.189266	0.18303	0.143533	0.140078	0.149912	0.09375	0.196474	0.181044	0.0636364	0.175865	0.184364	0.133221	0.0674419	0.125	0.102222	0.142373	0.10041	0.132841	0.0776256	0.158664	0.176037	0.166521	0.151786	0.128788	0.128731	0.143847	0.131846	0.193916	0.181034	0.15655	0.180262	0.183714	0.143636	0.127273	0.131206	0.146568	0.122995	0.0686499	0.15942	0.18057	0.141869	0.188492	0.18142	0.157819
S	37	17_37_15	0.140325	0.151579	0.155556	0.171123	0.141593	0.184805	0.126603	0.140476	0.143167	0.146832	0.136364	0.0989761	0.123644	0.149296	0.147982	0.116608	0.148148	0.122112	0.151242	0.131965	0.141772	0.0927835	0.123305	0.120469	0.11	0.142857	0.15748	0.11054	0.146512	0.127168	0.141745	0.12548	0.154489	0.131206	0.125581	0.16129	0.140805	0.153477	0.147959	0.128019	0.1	0.145679	0.13625	0.143852	0.124274	0.114688	0.129091
S	37	17_37_7a	0.129283	0.15	0.142857	0.148289	0.107309	0.168142	0.140917	0.153247	0.147887	0.129085	0.0951123	0.139535	0.0879369	0.10963	0.155718	0.112903	0.143243	0.108209	0.137255	0.143791	0.161111	0.117188	0.100515	0.0808416	0.0818653	0.155102	0.15896	0.135593	0.15443	0.151125	0.144975	0.101877	0.144144	0.0887793	0.107879	0.160326	0.159744	0.149215	0.131653	0.163588	0.0980392	0.156757	0.105882	0.174242	0.100484	0.0771637	0.143689
S	37	17_37_7c	0.14191	0.172101	0.114796	0.137931	0.14702	0.163121	0.159772	0.142857	0.122677	0.154696	0.162255	0.0837838	0.135135	0.158831	0.151052	0.075	0.145228	0.128947	0.173077	0.129187	0.148305	0.0815217	0.129505	0.120197	0.120706	0.174419	0.146288	0.156652	0.147929	0.134752	0.162726	0.148019	0.161871	0.159263	0.136606	0.160417	0.122353	0.129555	0.136461	0.150713	0.0871935	0.151452	0.156214	0.161417	0.139659	0.117647	0.14992
S	37	17_37_13	0.0896309	0.111717	0.164251	0.0993377	0.0842105	0.116095	0.100775	0.153846	0.107649	0.0723562	0.0672515	0.162162	0.046683	0.0863787	0.133136	0.148571	0.144781	0.153846	0.137313	0.150215	0.184669	0.142077	0.0540541	0.0518072	0.044843	0.115108	0.150183	0.106762	0.10559	0.151261	0.0973783	0.0564636	0.132075	0.0691057	0.0651596	0.138983	0.1625	0.132686	0.130282	0.143791	0.137363	0.144781	0.0679191	0.139319	0.063745	0.0395034	0.10181
S	42	19_42_2	0.128686	0.158088	0.109375	0.152381	0.140562	0.163669	0.151515	0.155419	0.132075	0.148045	0.133566	0.0690608	0.124117	0.139923	0.137864	0.0880682	0.14346	0.115591	0.136719	0.112195	0.133621	0.0861111	0.155682	0.119166	0.117867	0.16835	0.137778	0.137555	0.144289	0.122892	0.165963	0.150588	0.169708	0.136612	0.14747	0.148305	0.122302	0.144033	0.158351	0.130435	0.0891365	0.156118	0.141542	0.154	0.130108	0.110066	0.135703
S	44	17_44_12	0.111111	0.117493	0.152466	0.138593	0.107509	0.129114	0.110902	0.146341	0.102981	0.0954955	0.0885714	0.109453	0.0783133	0.0938511	0.118644	0.120419	0.15655	0.137441	0.145299	0.144578	0.145215	0.135678	0.0792768	0.0650118	0.061674	0.13164	0.15917	0.138047	0.118343	0.133858	0.114545	0.0682148	0.129199	0.0769231	0.0859375	0.160772	0.167969	0.135385	0.146667	0.13354	0.116162	0.124601	0.0847458	0.126844	0.0715215	0.0698448	0.100437
45		17_45_1b	-0.304147	-0.155902	-0.0622837	-0.196262	-0.300613	-0.208243	-0.140468	-0.0685279	-0.271264	-0.228663	-0.416449	-0.0561798	-0.465402	-0.349415	-0.12381	-0.0272374	-0.0343008	-0.0758123	-0.119904	-0.0380952	-0.143631	-0.0150943	-0.391083	-0.461623	-0.545175	-0.238477	-0.0225352	-0.0798898	-0.190594	-0.090625	-0.230519	-0.298013	-0.161148	-0.447561	-0.3753	-0.111406	-0.0403727	-0.161125	-0.112022	-0.152062	-0.0189394	-0.108179	-0.375969	-0.148148	-0.464671	-0.570248	-0.284351
45		17_45_1a	-0.192	-0.113475	-0.0152091	-0.145383	-0.175719	-0.16092	-0.108392	-0.0326087	-0.210269	-0.201681	-0.236486	0.00414938	-0.318391	-0.268997	-0.0609137	-0.017316	-0.0566572	-0.0199203	-0.00511509	-0.00346021	-0.0466472	-0.0209205	-0.231884	-0.265237	-0.330169	-0.0739958	-0.00303951	0.00890208	-0.0846561	-0.0442177	-0.161017	-0.178326	-0.0866511	-0.25063	-0.25495	-0.0911681	-0.0168919	-0.0849315	-0.0911765	-0.0745856	-0.0294118	-0.0538244	-0.213904	-0.0527704	-0.279357	-0.353503	-0.168675
S	53	17_53_3	0.189295	0.141844	0.0965347	0.176923	0.17601	0.138889	0.143058	0.125737	0.110909	0.146739	0.178207	0.0968586	0.163205	0.161452	0.149533	0.0672043	0.1417	0.0816327	0.129699	0.0976744	0.134298	0.0973684	0.137778	0.176241	0.165289	0.166124	0.119149	0.112971	0.129094	0.14023	0.162791	0.162069	0.139085	0.170053	0.166491	0.134146	0.121281	0.132411	0.130977	0.159046	0.0659631	0.143725	0.160855	0.136538	0.166316	0.156048	0.170579
S	57	17_57_F1	0.101724	0.116402	0.142202	0.125	0.104991	0.107692	0.100569	0.133127	0.112637	0.0781818	0.094964	0.117347	0.070303	0.0929853	0.123209	0.123656	0.159091	0.150485	0.132948	0.139344	0.16443	0.113402	0.0840336	0.0725327	0.0708749	0.121495	0.140845	0.113014	0.144144	0.164659	0.106422	0.0847953	0.123037	0.0854473	0.0825688	0.156863	0.171315	0.1375	0.138983	0.14511	0.124352	0.146104	0.0881935	0.143713	0.0772251	0.0702341	0.121413
S	60	17_60_25	0.141274	0.163462	0.125	0.166667	0.159059	0.167293	0.150972	0.141935	0.132411	0.145954	0.129032	0.0710059	0.139607	0.129801	0.13442	0.0945122	0.144444	0.143678	0.143443	0.111399	0.154545	0.0892857	0.116822	0.127162	0.111962	0.159649	0.13615	0.124424	0.130526	0.132992	0.154294	0.144068	0.145038	0.126824	0.135912	0.136161	0.152672	0.15368	0.153318	0.148148	0.080597	0.162222	0.142012	0.159664	0.130243	0.105871	0.137815
S	60	17_60_26	0.19435	0.105417	0.082218	0.180754	0.191874	0.133813	0.125	0.122611	0.106129	0.157895	0.221	0.0818363	0.211504	0.179739	0.131498	0.0610998	0.130506	0.0704501	0.129032	0.0947177	0.134328	0.0641283	0.194308	0.219895	0.207781	0.150068	0.135823	0.100503	0.125392	0.101083	0.18	0.183013	0.154294	0.190702	0.213483	0.129296	0.111511	0.1408	0.115	0.149518	0.0542169	0.146819	0.209325	0.126761	0.221703	0.207155	0.193931
F		421	-0.100842	-0.0316598	-0.0116797	-0.0542627	-0.100715	-0.052377	-0.0603668	-0.0279429	-0.0687493	-0.0869515	-0.167729	-0.00953761	-0.229578	-0.152184	-0.0375771	-0.00676901	-0.0233472	-0.00844085	-0.027511	-0.0103229	-0.0249255	-0.0057964	-0.153164	-0.228495	-0.293103	-0.0568409	-0.026998	-0.0122926	-0.02981	-0.0130758	-0.0779657	-0.124843	-0.0466407	-0.168742	-0.180565	-0.0316931	-0.0161909	-0.0397288	-0.0260081	-0.0317706	-0.00700483	-0.0213222	-0.141866	-0.0368127	-0.194328	-0.27638	-0.081733
F		Ph8	-0.0349908	-0.0439883	-0.038674	-0.028103	-0.03125	-0.0254958	-0.0183673	-0.0244755	-0.0428135	-0.0467836	-0.0379939	-0.0314465	-0.034264	-0.0364583	-0.025641	-0.0268456	-0.0258303	-0.0177515	-0.0323625	-0.0338164	-0.0229885	-0.0636943	-0.0310192	-0.0373134	-0.0381062	-0.0306905	-0.048583	-0.0156863	-0.0337838	-0.0801887	-0.0374016	-0.0355487	-0.0492754	-0.0280899	-0.0316804	-0.0297398	-0.0514019	-0.024735	-0.0310078	-0.025	-0.0128205	-0.0516605	-0.033033	-0.030303	-0.0288858	-0.0465116	-0.0528846
F		415	-0.170777	-0.0572565	-0.0254777	-0.107266	-0.203458	-0.082311	-0.100601	-0.0556911	-0.117553	-0.170822	-0.282133	-0.0184312	-0.39973	-0.273818	-0.0720032	-0.00990099	-0.0458078	-0.0106701	-0.0491341	-0.0247795	-0.0570842	-0.00815101	-0.289372	-0.39221	-0.452961	-0.122807	-0.0499793	-0.0251132	-0.0854251	-0.0293378	-0.158837	-0.235732	-0.107582	-0.294525	-0.342069	-0.0663119	-0.0355946	-0.0704111	-0.0555099	-0.0574572	-0.0055794	-0.0498978	-0.258803	-0.0837718	-0.363323	-0.47561	-0.150965
F		451	-0.127225	-0.0395437	-0.0025974	-0.0735189	-0.154809	-0.0881688	-0.079918	-0.034127	-0.129131	-0.136516	-0.212623	-0.0203001	-0.237798	-0.223871	-0.0699844	-0.0133571	-0.0361446	-0.00699913	-0.0358535	-0.00677392	-0.0364372	-0.0141468	-0.215627	-0.280652	-0.308696	-0.0930403	-0.037674	-0.0301058	-0.0496063	-0.0354132	-0.097166	-0.145589	-0.0629265	-0.210558	-0.217647	-0.0611424	-0.020202	-0.0747812	-0.0454545	-0.0398724	-0.0176991	-0.0554217	-0.189634	-0.0590087	-0.229277	-0.298255	-0.118705
C1		M5620	-0.0101833	-0.0449827	-0.0387597	-0.0293333	-0.0243902	0	-0.00228311	-0.0299145	-0.04	-0.0260304	-0.0511551	-0.140187	-0.0326087	-0.0400763	-0.0153846	-0.0721649	-0.0182648	-0.042735	-0.0233463	-0.0580645	-0.0526316	-0.0285714	-0.0272	-0.037234	-0.0282555	-0.00589971	-0.0410256	-0.0147783	-0.0245902	-0.075	-0.0131579	-0.0319328	-0.0238908	-0.0348485	-0.0207715	-0.0138249	-0.0308642	-0.04329	-0.0339806	-0.0614035	-0.0288462	-0.00913242	-0.0211726	-0.0122449	-0.042963	-0.0309406	-0.0274725
C1		M/05/0011	-0.15952	-0.112861	-0.0180995	-0.137045	-0.179795	-0.0890585	-0.1	-0.0276074	-0.321526	-0.207957	-0.267908	-0.0552764	-0.297101	-0.222403	-0.144886	-0.0687831	-0.073955	-0.0143541	-0.103152	-0.0161943	-0.129568	-0.0101523	-0.248257	-0.225118	-0.322296	-0.204176	-0.0766551	-0.0169492	-0.077381	-0.0436508	-0.122263	-0.183406	-0.163636	-0.287234	-0.23107	-0.116505	-0.019685	-0.126935	-0.110738	-0.096875	0	-0.0096463	-0.220963	-0.109792	-0.276402	-0.31	-0.166667
C1		272/09	-0.145051	-0.101562	-0.00892857	-0.0978723	-0.136286	-0.0757576	-0.0675422	-0.0182371	-0.275676	-0.106115	-0.223966	-0.029703	-0.265945	-0.258481	-0.084507	-0.0260417	-0.0286624	0.00943396	-0.03125	0.024	-0.0460526	0.02	-0.233333	-0.257379	-0.313531	-0.117512	-0.062069	0.0201342	-0.0117994	-0.0588235	-0.0980036	-0.105797	-0.0902062	-0.205298	-0.214564	-0.105769	-0.0194553	-0.119632	-0.0332226	-0.0309598	0.00502513	-0.00318471	-0.220028	0.00588235	-0.232468	-0.282392	-0.100218
C1		M5652	-0.153061	-0.0595855	0.0309735	-0.0762712	-0.089983	-0.040201	-0.0504673	-0.0151057	-0.112903	-0.173835	-0.210526	0	-0.226891	-0.162641	-0.00840336	0.0257732	0.028481	0.0140187	-0.0112994	0.00793651	-0.0392157	-0.0049505	-0.200831	-0.19788	-0.228321	-0.0206422	-0.0342466	0.0633333	-0.0469208	-0.0350195	-0.0831826	-0.127168	-0.0410256	-0.180978	-0.164721	0.00955414	0.0579151	-0.0304878	0.00990099	-0.0430769	0.0149254	0.00949367	-0.157525	-0.0555556	-0.209845	-0.238674	-0.112798
C1		ICMP11853	-0.69697	-0.318598	-0.0645161	-0.444744	-0.735739	-0.30988	-0.447205	-0.156406	-0.685358	-0.599034	-0.971223	-0.14346	-1.14143	-0.915825	-0.374801	-0.12069	-0.213311	-0.103306	-0.230769	-0.0842912	-0.229167	-0.0741525	-0.86996	-1.16354	-1.3895	-0.533994	-0.126335	-0.0964912	-0.284779	-0.127135	-0.583232	-0.777547	-0.418182	-1.03019	-0.945245	-0.313356	-0.130435	-0.436455	-0.251309	-0.245378	-0.0403397	-0.170648	-0.869521	-0.321895	-1.08541	-1.30468	-0.5513
C2		426/10	-0.0523018	-0.0112424	0.000906618	-0.0216596	-0.0743464	-0.0212583	-0.0345495	-0.0114236	-0.03589	-0.049437	-0.107501	0	-0.140705	-0.0971922	-0.018314	0.00152579	-0.0102971	0.00121322	-0.00727379	-0.0035982	-0.0141635	-0.00121766	-0.0919842	-0.146999	-0.176264	-0.021597	-0.00977778	-0.00295596	-0.0219042	-0.00209581	-0.0343784	-0.066755	-0.0247625	-0.103906	-0.109497	-0.0185458	-0.00239378	-0.0123131	-0.002658	-0.00469484	0.00121803	-0.0073551	-0.0911966	-0.0189781	-0.126329	-0.164744	-0.0502257
C2		PD95/5111	-0.0914407	-0.0339488	-0.00329164	-0.0470255	-0.0945802	-0.0449438	-0.0585339	-0.0184729	-0.0438438	-0.0994057	-0.157816	-0.01002	-0.198965	-0.135319	-0.0327273	-0.00134499	-0.0180236	-0.00066357	-0.0242866	-0.000647249	-0.0237649	0.00267559	-0.146402	-0.202614	-0.239111	-0.0306536	-0.0208202	-0.00251099	-0.0452876	-0.0141935	-0.0823402	-0.115869	-0.0546643	-0.162439	-0.151163	-0.0342253	-0.0212629	-0.0345466	-0.0206767	-0.0309023	0	-0.0229956	-0.14022	-0.0336391	-0.16707	-0.22657	-0.0803877
C2		1383	-0.0801577	-0.0232558	0.0250627	-0.0449612	-0.0695538	-0.0175131	-0.0381356	-0.0218254	-0.0605505	-0.0588235	-0.0993151	0.0106101	-0.120278	-0.093199	-0.0320755	0.0163488	0.00408998	0	-0.0398482	-0.00235294	-0.0187891	0.00533333	-0.0927374	-0.126223	-0.143911	-0.0279146	-0.0215054	0	-0.0486381	-0.00930233	-0.0495868	-0.0508671	-0.0692718	-0.0956989	-0.103814	-0.0205339	-0.0162037	-0.00598802	-0.012605	-0.0240964	0.026738	-0.00817996	-0.0769231	-0.00776699	-0.101587	-0.134508	-0.0567823
C2		PD 20017401	-0.052927	-0.000956938	0.019209	-0.0141468	-0.0416667	-0.0189215	-0.0234506	-0.0010101	-0.0164888	-0.0238291	-0.0917768	0.00463499	-0.0931635	-0.065625	0.000984252	0.00820633	0.0112821	0.0171821	0.0128332	0.0208562	0.0134715	0.0058072	-0.0774801	-0.105438	-0.120382	-0.0210046	-0.0105152	0.00208551	-0.008	0.0141921	-0.029703	-0.0680977	-0.0085796	-0.0649718	-0.0825175	0.00308325	0.0206972	-0.0101317	0.0280665	0.0050813	0.0162791	-0.00717949	-0.0656934	0.000999001	-0.0915444	-0.133632	-0.0366071
C2		549/11	-0.0606061	-0.0248092	-0.00824176	-0.0344262	-0.0577717	-0.0242537	-0.0326895	-0.00852878	-0.0294118	-0.0646552	-0.0868014	0.0116959	-0.099897	-0.085639	-0.00606061	-0.00903614	-0.030837	-0.00852273	-0.0121951	-0.00512821	-0.0405405	-0.0235294	-0.0662791	-0.104357	-0.100095	-0.0487805	-0.0232558	-0.0205479	-0.0167015	-0.035443	-0.0622287	-0.0783133	-0.0132576	-0.0871508	-0.0770077	-0.0287611	-0.0151134	-0.0171674	0	-0.00215983	-0.0117994	-0.0352423	-0.0765607	-0.0270833	-0.0945055	-0.108341	-0.0517529
H		CBS111725	-2.54926	-1.19344	-0.566667	-1.6954	-2.68512	-1.52572	-1.85771	-1.02342	-2.33893	-2.32481	-3.53506	-0.679907	-3.90255	-3.46746	-1.63167	-0.535885	-1.11111	-0.561644	-1.0917	-0.62395	-1.18113	-0.446009	-3.16913	-3.97204	-4.68546	-1.85	-1.20543	-0.765267	-1.35221	-0.719335	-2.05534	-2.48472	-1.84528	-3.39348	-3.43518	-1.4145	-0.824017	-1.55797	-1.16888	-1.22769	-0.458824	-1.05	-3.11444	-1.34806	-3.8012	-4.39858	-2.32993
H		P13	-1.12642	-0.715663	-0.490196	-0.998004	-1.15696	-0.871194	-0.93617	-0.741667	-1.16459	-1.1414	-1.40164	-0.536481	-1.73434	-1.48462	-0.84715	-0.470852	-0.655072	-0.423868	-0.587467	-0.469751	-0.665672	-0.333333	-1.40879	-1.61048	-1.73191	-0.997849	-0.725857	-0.650456	-0.886486	-0.611888	-1.11168	-1.23162	-1.05967	-1.41094	-1.435	-0.880466	-0.625	-0.963585	-0.683735	-0.686441	-0.469565	-0.721739	-1.37973	-0.843666	-1.52559	-1.87794	-1.15918
H		578/12	-0.727107	-0.295784	-0.146076	-0.46184	-0.723636	-0.415353	-0.515038	-0.289511	-0.572924	-0.614577	-1.04025	-0.120949	-1.1943	-1.00476	-0.407616	-0.117131	-0.24183	-0.135686	-0.261484	-0.14623	-0.247257	-0.111639	-0.94111	-1.24555	-1.47211	-0.476286	-0.260163	-0.156503	-0.322397	-0.179059	-0.563817	-0.78437	-0.470021	-1.00165	-1.04203	-0.325818	-0.210606	-0.367891	-0.239003	-0.239538	-0.0958796	-0.26289	-0.901242	-0.302922	-1.12602	-1.38606	-0.607753
	Popis:
	Tab. S5. Mutual relatedness between isolates estimated by the kinship coefficient (Φ). The threshold values of Φ are matched to relations: 0.5 – such as monozygotic twin or clone, 0.25 – such as parent-offspring/full siblings, 0.125 – 2nd degree such as half-sibs, 0.0625 – 3rd degree such as first cousins, 0.0 – unrelated, negative values indicates distinct populations. (Manichaikul et al. 2010)
[truncated: 86 more columns]

## Sheet: List3
		Group of isolates	S	S	S	S	S	S	S	S	S	S	S	S	S	S	S	S	S	S	S	S	S	S	S	S	S	S	S	S	S	S	S	S	S	S	S	S	S	S	S	S	S	S	S	S	S	S	S
		Population ID	02	02	03	03	03	03	03	03	03	03	04	04	04	04	04	04	04	04	04	04	07	07	07	07	07	07	07	07	07	08	08	08	09	09	09	10	10	10	10	10	11	11	11	11	12	12	12
Group of isolates	Population ID	Isolate ID	18_02_3	18_02_1b	17_03_13	17_03_23	17_03_23a	17_03_5	17_03_11	17_03_12	17_03_10	17_03_24	17_04_1a	17_04_9	17_04_8	17_04_12	17_04_2	17_04_10	17_04_5	17_04_7	17_04_7b	17_04_3	18_07_6	17_07_27a	18_07_2S5	17_07_25	18_07_2S1	18_07_14	17_07_12a	17_07_23	17_07_25	17_08_6	17_08_17b	17_08_10	17_09_12	17_09_14a	17_09_14b	18_10_17a	18_10_11	18_10_16	18_10_14a	18_10_18c	17_11_3	17_11_16	17_11_19	17_11_17	17_12_30	17_12_17b	17_12_26
S	02	18_02_3	0.5	0.123955	0.0698925	0.174129	0.206298	0.145205	0.147636	0.131222	0.0994318	0.193258	0.228019	0.0820896	0.212876	0.208814	0.145138	0.0608365	0.128086	0.0750916	0.126822	0.107877	0.133229	0.071161	0.186907	0.232854	0.216412	0.147135	0.128205	0.0933544	0.13373	0.117148	0.187571	0.1875	0.149584	0.209366	0.219402	0.142415	0.104907	0.134848	0.124409	0.13242	0.0562852	0.128086	0.20326	0.123145	0.216486	0.216653	0.181589
S	02	18_02_1b	0.123955	0.5	0.109551	0.159468	0.143255	0.160985	0.147368	0.136659	0.115538	0.142442	0.128451	0.0988024	0.120457	0.143808	0.13963	0.0771605	0.159193	0.130814	0.159091	0.112565	0.123853	0.0753012	0.117371	0.104188	0.114313	0.130742	0.127962	0.151163	0.127389	0.144703	0.140556	0.13382	0.159615	0.121759	0.136515	0.13964	0.131105	0.133188	0.13164	0.118681	0.081571	0.163677	0.141498	0.139831	0.120843	0.105314	0.126904
S	03	17_03_13	0.0698925	0.109551	0.5	0.113122	0.078712	0.122283	0.0990099	0.122924	0.119883	0.0814394	0.0713224	0.132184	0.0560399	0.0761421	0.125382	0.134146	0.153846	0.179348	0.132716	0.153153	0.130435	0.122093	0.0621387	0.0525031	0.0533485	0.118227	0.141221	0.137037	0.115756	0.14978	0.0917782	0.0619335	0.102778	0.0715268	0.0688259	0.140845	0.170306	0.120805	0.142857	0.105085	0.157895	0.160839	0.0734214	0.11859	0.0633423	0.0514286	0.0928074
S	03	17_03_23	0.174129	0.159468	0.113122	0.5	0.187578	0.154723	0.150466	0.164534	0.117347	0.182171	0.171926	0.0857143	0.169685	0.175627	0.165794	0.0756098	0.131579	0.104651	0.157895	0.115385	0.130268	0.0574163	0.164179	0.166197	0.159716	0.170245	0.149606	0.131783	0.150808	0.120507	0.183355	0.182819	0.169967	0.174717	0.184397	0.150943	0.134737	0.121324	0.157996	0.138632	0.0743405	0.163534	0.187702	0.132616	0.181174	0.167707	0.146233
S	03	17_03_23a	0.206298	0.143255	0.078712	0.187578	0.5	0.150479	0.148618	0.123494	0.110638	0.191919	0.216216	0.0540037	0.21012	0.207547	0.150725	0.0607211	0.120185	0.0767824	0.125182	0.104274	0.117371	0.0728972	0.190521	0.220812	0.217042	0.163849	0.128	0.101106	0.124629	0.101695	0.20316	0.19122	0.146611	0.198165	0.219203	0.134467	0.109797	0.11649	0.128931	0.136778	0.0617978	0.132512	0.204023	0.128889	0.2181	0.203554	0.175063
S	03	17_03_5	0.145205	0.160985	0.122283	0.154723	0.150479	0.5	0.16839	0.150106	0.132296	0.15	0.142012	0.083815	0.132308	0.138925	0.146293	0.0833333	0.139738	0.0842697	0.135081	0.111675	0.133929	0.0697674	0.122685	0.117053	0.107312	0.16609	0.135945	0.140271	0.138716	0.115288	0.159712	0.113909	0.150376	0.144605	0.140197	0.162281	0.142145	0.153191	0.139326	0.124197	0.0787172	0.141921	0.151231	0.167355	0.134573	0.104107	0.129353
S	03	17_03_11	0.147636	0.147368	0.0990099	0.150466	0.148618	0.16839	0.5	0.12623	0.115207	0.157706	0.151731	0.0848861	0.142086	0.146667	0.136792	0.0803383	0.132773	0.0649087	0.134281	0.0979284	0.129915	0.0790021	0.12987	0.139184	0.120168	0.156643	0.141856	0.119171	0.15	0.0970149	0.157452	0.159629	0.147982	0.142857	0.140952	0.134907	0.104089	0.112026	0.12543	0.100993	0.0729167	0.146218	0.150505	0.141707	0.150333	0.125845	0.144595
S	03	17_03_12	0.131222	0.136659	0.122924	0.164534	0.123494	0.150106	0.12623	0.5	0.114094	0.14218	0.109254	0.11828	0.114537	0.135057	0.145833	0.115242	0.161125	0.121107	0.135198	0.11315	0.16273	0.0866426	0.101631	0.107143	0.0993915	0.156556	0.144414	0.130667	0.151442	0.13253	0.156051	0.126467	0.154839	0.11899	0.113475	0.133676	0.152695	0.156328	0.126984	0.135	0.119565	0.168798	0.115776	0.165468	0.116883	0.10102	0.132463
S	03	17_03_10	0.0994318	0.115538	0.119883	0.117347	0.110638	0.132296	0.115207	0.114094	0.5	0.118694	0.0781441	0.08125	0.0842993	0.0895522	0.133192	0.0645161	0.122685	0.0787879	0.155319	0.0923913	0.120853	0.0628931	0.0811456	0.0673575	0.0516066	0.146739	0.102941	0.110577	0.140044	0.117962	0.121076	0.0878713	0.136364	0.105384	0.0710259	0.125581	0.122667	0.112613	0.119332	0.0839002	0.0662461	0.136574	0.0834341	0.135371	0.0900901	0.0636631	0.0901213
S	03	17_03_24	0.193258	0.142442	0.0814394	0.182171	0.191919	0.15	0.157706	0.14218	0.118694	0.5	0.212935	0.0474308	0.217621	0.200433	0.147193	0.0423387	0.13754	0.0658915	0.14939	0.0920578	0.0904605	0.0416667	0.205078	0.205908	0.196208	0.151762	0.131313	0.0946844	0.147745	0.107335	0.205848	0.200201	0.144509	0.223796	0.199441	0.136364	0.0891266	0.119048	0.133884	0.121212	0.0576541	0.132686	0.210267	0.125776	0.209497	0.202154	0.166448
S	04	17_04_1a	0.228019	0.128451	0.0713224	0.171926	0.216216	0.142012	0.151731	0.109254	0.0781441	0.212935	0.5	0.0752688	0.267188	0.228464	0.144279	0.0483619	0.123198	0.0635401	0.124844	0.0715308	0.122178	0.0570108	0.212147	0.286265	0.276878	0.166478	0.127199	0.085676	0.134518	0.0951705	0.198	0.223881	0.148148	0.244186	0.271757	0.136662	0.0934844	0.105806	0.113333	0.123057	0.0416667	0.116645	0.24525	0.121673	0.271534	0.272929	0.197137
S	04	17_04_9	0.0820896	0.0988024	0.132184	0.0857143	0.0540037	0.083815	0.0848861	0.11828	0.08125	0.0474308	0.0752688	0.5	0.056338	0.0615114	0.0885246	0.126761	0.125	0.0987654	0.10596	0.125	0.114173	0.113333	0.0507463	0.0476788	0.0488941	0.09375	0.1125	0.0887097	0.0795848	0.131707	0.0798403	0.0578125	0.0769231	0.0468085	0.0486787	0.118321	0.120773	0.0978261	0.115538	0.10989	0.100671	0.113636	0.0561457	0.103448	0.0527778	0.0363423	0.0806846
S	04	17_04_8	0.212876	0.120457	0.0560399	0.169685	0.21012	0.132308	0.142086	0.114537	0.0842993	0.217621	0.267188	0.056338	0.5	0.25793	0.125268	0.0285344	0.105263	0.0467762	0.110634	0.066345	0.107588	0.0385109	0.245574	0.302244	0.309812	0.143139	0.104718	0.0672748	0.120915	0.0659472	0.211504	0.247439	0.136505	0.28036	0.283383	0.114478	0.0753589	0.0906077	0.104545	0.0898004	0.033419	0.119821	0.263975	0.0979325	0.295033	0.307692	0.17052
S	04	17_04_12	0.208814	0.143808	0.0761421	0.175627	0.207547	0.138925	0.146667	0.135057	0.0895522	0.200433	0.228464	0.0615114	0.25793	0.5	0.149584	0.0429338	0.117474	0.0777202	0.114047	0.0858995	0.113264	0.047619	0.203312	0.241351	0.234326	0.167291	0.130898	0.0902256	0.127479	0.0948553	0.199346	0.210028	0.152318	0.246881	0.246479	0.132548	0.0929487	0.0995671	0.118263	0.108696	0.0565371	0.13069	0.223048	0.120226	0.243624	0.244882	0.177966
S	04	17_04_2	0.145138	0.13963	0.125382	0.165794	0.150725	0.146293	0.136792	0.145833	0.133192	0.147193	0.144279	0.0885246	0.125268	0.149584	0.5	0.128814	0.136691	0.114286	0.16044	0.110482	0.135135	0.108911	0.144593	0.129474	0.124506	0.154562	0.167939	0.119701	0.151584	0.128492	0.157492	0.142497	0.205703	0.151515	0.142202	0.178313	0.163889	0.160839	0.168317	0.133803	0.0960265	0.136691	0.152709	0.121896	0.138603	0.130219	0.16726
S	04	17_04_10	0.0608365	0.0771605	0.134146	0.0756098	0.0607211	0.0833333	0.0803383	0.115242	0.0645161	0.0423387	0.0483619	0.126761	0.0285344	0.0429338	0.128814	0.5	0.114173	0.164474	0.0958904	0.136842	0.110656	0.142857	0.05	0.0368488	0.0424028	0.0882353	0.121739	0.0798319	0.107527	0.102564	0.0672098	0.0460317	0.103659	0.0489209	0.0423131	0.130952	0.152284	0.112782	0.124481	0.121673	0.115108	0.0826772	0.0446841	0.0928571	0.0464789	0.0308422	0.075188
S	04	17_04_5	0.128086	0.159193	0.153846	0.131579	0.120185	0.139738	0.132773	0.161125	0.122685	0.13754	0.123198	0.125	0.105263	0.117474	0.136691	0.114173	0.5	0.131387	0.152174	0.115385	0.166667	0.0954198	0.106138	0.0979098	0.100927	0.141129	0.153409	0.15	0.167082	0.157729	0.145188	0.114362	0.148889	0.107711	0.104693	0.165775	0.141066	0.139175	0.151515	0.122078	0.0996169	0.162234	0.114137	0.151741	0.109375	0.0911917	0.136276
S	04	17_04_7	0.0750916	0.130814	0.179348	0.104651	0.0767824	0.0842697	0.0649087	0.121107	0.0787879	0.0658915	0.0635401	0.0987654	0.0467762	0.0777202	0.114286	0.164474	0.131387	0.5	0.134615	0.161905	0.140152	0.10625	0.0426471	0.0433705	0.0506329	0.104061	0.128	0.112403	0.120401	0.139535	0.0802348	0.0553846	0.117816	0.0517483	0.0548697	0.136029	0.152074	0.122378	0.126437	0.102473	0.125786	0.127737	0.064275	0.13	0.0616438	0.0417149	0.0906921
S	04	17_04_7b	0.126822	0.159091	0.132716	0.157895	0.125182	0.135081	0.134281	0.135198	0.155319	0.14939	0.124844	0.10596	0.110634	0.114047	0.16044	0.0958904	0.152174	0.134615	0.5	0.128571	0.141089	0.07	0.12439	0.101373	0.099108	0.146067	0.153846	0.123116	0.127563	0.138028	0.144393	0.113924	0.184426	0.125146	0.112773	0.140777	0.137255	0.126761	0.15212	0.120567	0.0936455	0.135266	0.128554	0.154545	0.121839	0.103689	0.139535
S	04	17_04_3	0.107877	0.112565	0.153153	0.115385	0.104274	0.111675	0.0979284	0.11315	0.0923913	0.0920578	0.0715308	0.125	0.066345	0.0858995	0.110482	0.136842	0.115385	0.161905	0.128571	0.5	0.119205	0.131313	0.0752089	0.0615385	0.0639471	0.136574	0.128472	0.111486	0.127596	0.146245	0.0856102	0.0741279	0.145078	0.0783533	0.065189	0.151613	0.145098	0.114198	0.117057	0.149533	0.142132	0.147436	0.0891089	0.118343	0.0755208	0.0566038	0.124726
S	07	18_07_6	0.133229	0.123853	0.130435	0.130268	0.117371	0.133929	0.129915	0.16273	0.120853	0.0904605	0.122178	0.114173	0.107588	0.113264	0.135135	0.110656	0.166667	0.140152	0.141089	0.119205	0.5	0.107143	0.101036	0.0956618	0.0967742	0.141975	0.122807	0.137143	0.171355	0.149837	0.137645	0.102426	0.147727	0.114002	0.10475	0.151099	0.165049	0.166667	0.135977	0.149333	0.103586	0.161202	0.105125	0.173469	0.110706	0.0837696	0.11546
S	07	17_07_27a	0.071161	0.0753012	0.122093	0.0574163	0.0728972	0.0697674	0.0790021	0.0866426	0.0628931	0.0416667	0.0570108	0.113333	0.0385109	0.047619	0.108911	0.142857	0.0954198	0.10625	0.07	0.131313	0.107143	0.5	0.0374251	0.0314465	0.0280047	0.0994764	0.10084	0.097561	0.0905923	0.108374	0.0741483	0.0470219	0.0803571	0.0483642	0.0390516	0.126923	0.107317	0.109489	0.100402	0.110701	0.108844	0.110687	0.0517504	0.118056	0.0362117	0.0293772	0.0712531
S	07	18_07_2S5	0.186907	0.117371	0.0621387	0.164179	0.190521	0.122685	0.12987	0.101631	0.0811456	0.205078	0.212147	0.0507463	0.245574	0.203312	0.144593	0.05	0.106138	0.0426471	0.12439	0.0752089	0.101036	0.0374251	0.5	0.239544	0.233842	0.155211	0.121372	0.0835509	0.126394	0.0788382	0.192345	0.224525	0.143692	0.248569	0.23363	0.124359	0.0841379	0.0969773	0.107932	0.10493	0.0329835	0.12532	0.233645	0.0990099	0.233441	0.24143	0.144552
S	07	17_07_25	0.232854	0.104188	0.0525031	0.166197	0.220812	0.117053	0.139184	0.107143	0.0673575	0.205908	0.286265	0.0476788	0.302244	0.241351	0.129474	0.0368488	0.0979098	0.0433705	0.101373	0.0615385	0.0956618	0.0314465	0.239544	0.5	0.340426	0.131195	0.0926554	0.0739082	0.115632	0.0835294	0.204188	0.238132	0.140387	0.287407	0.284457	0.111356	0.0657277	0.0890337	0.09375	0.111111	0.0352645	0.108911	0.260736	0.0994652	0.295238	0.323765	0.190702
S	07	18_07_2S1	0.216412	0.114313	0.0533485	0.159716	0.217042	0.107312	0.120168	0.0993915	0.0516066	0.196208	0.276878	0.0488941	0.309812	0.234326	0.124506	0.0424028	0.100927	0.0506329	0.099108	0.0639471	0.0967742	0.0280047	0.233842	0.340426	0.5	0.135655	0.100317	0.0649215	0.115462	0.0701754	0.195364	0.230141	0.12823	0.264164	0.291725	0.103199	0.0612691	0.069176	0.0949896	0.103061	0.0268692	0.102987	0.239385	0.0982949	0.294324	0.335256	0.172043
S	07	18_07_14	0.147135	0.130742	0.118227	0.170245	0.163849	0.16609	0.156643	0.156556	0.146739	0.151762	0.166478	0.09375	0.143139	0.167291	0.154562	0.0882353	0.141129	0.104061	0.146067	0.136574	0.141975	0.0994764	0.155211	0.131195	0.135655	0.5	0.17161	0.139583	0.149712	0.118993	0.171896	0.151376	0.147368	0.15048	0.15142	0.159919	0.136674	0.151575	0.134576	0.136634	0.0866142	0.139113	0.150393	0.143678	0.159664	0.136406	0.146646
S	07	17_07_12a	0.128205	0.127962	0.141221	0.149606	0.128	0.135945	0.141856	0.144414	0.102941	0.131313	0.127199	0.1125	0.104718	0.130898	0.167939	0.121739	0.153409	0.128	0.153846	0.128472	0.122807	0.10084	0.121372	0.0926554	0.100317	0.17161	0.5	0.110119	0.140584	0.136519	0.137521	0.129121	0.171362	0.119798	0.122677	0.16	0.159322	0.142857	0.165192	0.127424	0.0970464	0.159091	0.124498	0.148148	0.116337	0.098831	0.140845
S	07	17_07_23	0.0933544	0.151163	0.137037	0.131783	0.101106	0.140271	0.119171	0.130667	0.110577	0.0946844	0.085676	0.0887097	0.0672748	0.0902256	0.119701	0.0798319	0.15	0.112403	0.123116	0.111486	0.137143	0.097561	0.0835509	0.0739082	0.0649215	0.139583	0.110119	0.5	0.135065	0.142857	0.103853	0.0896739	0.12212	0.0836454	0.0944785	0.150838	0.128713	0.11828	0.146974	0.124661	0.077551	0.141667	0.0781457	0.145078	0.0906863	0.0716544	0.0970297
S	07	17_07_25	0.13373	0.127389	0.115756	0.150808	0.124629	0.138716	0.15	0.151442	0.140044	0.147745	0.134518	0.0795848	0.120915	0.127479	0.151584	0.107527	0.167082	0.120401	0.127563	0.127596	0.171355	0.0905923	0.126394	0.115632	0.115462	0.149712	0.140584	0.135065	0.5	0.146199	0.15047	0.118404	0.166316	0.129454	0.125	0.165414	0.142442	0.135593	0.157216	0.126829	0.0909091	0.15212	0.135678	0.161593	0.140023	0.111111	0.150183
S	08	17_08_6	0.117148	0.144703	0.14978	0.120507	0.101695	0.115288	0.0970149	0.13253	0.117962	0.107335	0.0951705	0.131707	0.0659472	0.0948553	0.128492	0.102564	0.157729	0.139535	0.138028	0.146245	0.149837	0.108374	0.0788382	0.0835294	0.0701754	0.118993	0.136519	0.142857	0.146199	0.5	0.111913	0.0937951	0.143223	0.104222	0.0816062	0.15873	0.153846	0.130699	0.125	0.138037	0.113861	0.154574	0.0983146	0.131195	0.0905563	0.0706402	0.101732
S	08	17_08_17b	0.187571	0.140556	0.0917782	0.183355	0.20316	0.159712	0.157452	0.156051	0.121076	0.205848	0.198	0.0798403	0.211504	0.199346	0.157492	0.0672098	0.145188	0.0802348	0.144393	0.0856102	0.137645	0.0741483	0.192345	0.204188	0.195364	0.171896	0.137521	0.103853	0.15047	0.111913	0.5	0.206269	0.164483	0.205882	0.202247	0.150573	0.111511	0.12	0.146667	0.130225	0.0722892	0.161501	0.210317	0.14554	0.219832	0.194676	0.168865
S	08	17_08_10	0.1875	0.13382	0.0619335	0.182819	0.19122	0.113909	0.159629	0.126467	0.0878713	0.200201	0.223881	0.0578125	0.247439	0.210028	0.142497	0.0460317	0.114362	0.0553846	0.113924	0.0741279	0.102426	0.0470219	0.224525	0.238132	0.230141	0.151376	0.129121	0.0896739	0.118404	0.0937951	0.206269	0.5	0.153753	0.241408	0.239437	0.113333	0.0906475	0.0824607	0.113667	0.0893561	0.043956	0.121011	0.231909	0.11054	0.241722	0.239374	0.153846
S	09	17_09_12	0.149584	0.159615	0.102778	0.169967	0.146611	0.150376	0.147982	0.154839	0.136364	0.144509	0.148148	0.0769231	0.136505	0.152318	0.205703	0.103659	0.148889	0.117816	0.184426	0.145078	0.147727	0.0803571	0.143692	0.140387	0.12823	0.147368	0.171362	0.12212	0.166316	0.143223	0.164483	0.153753	0.5	0.152637	0.156906	0.180804	0.147583	0.149351	0.141876	0.148148	0.0686567	0.155556	0.160947	0.147059	0.146799	0.137632	0.163025
S	09	17_09_14a	0.209366	0.121759	0.0715268	0.174717	0.198165	0.144605	0.142857	0.11899	0.105384	0.223796	0.244186	0.0468085	0.28036	0.246881	0.151515	0.0489209	0.107711	0.0517483	0.125146	0.0783533	0.114002	0.0483642	0.248569	0.287407	0.264164	0.15048	0.119798	0.0836454	0.129454	0.104222	0.205882	0.241408	0.152637	0.5	0.27044	0.122699	0.0973684	0.101327	0.109453	0.098063	0.0527066	0.127295	0.266502	0.105575	0.271799	0.277383	0.172557
S	09	17_09_14b	0.219402	0.136515	0.0688259	0.184397	0.219203	0.140197	0.140952	0.113475	0.0710259	0.199441	0.271757	0.0486787	0.283383	0.246479	0.142202	0.0423131	0.104693	0.0548697	0.112773	0.065189	0.10475	0.0390516	0.23363	0.284457	0.291725	0.15142	0.122677	0.0944785	0.125	0.0816062	0.202247	0.239437	0.156906	0.27044	0.5	0.125452	0.0788114	0.0972716	0.108802	0.102381	0.0405028	0.133574	0.25938	0.120187	0.266511	0.288732	0.169057
S	10	18_10_17a	0.142415	0.13964	0.140845	0.150943	0.134467	0.162281	0.134907	0.133676	0.125581	0.136364	0.136662	0.118321	0.114478	0.132548	0.178313	0.130952	0.165775	0.136029	0.140777	0.151613	0.151099	0.126923	0.124359	0.111356	0.103199	0.159919	0.16	0.150838	0.165414	0.15873	0.150573	0.113333	0.180804	0.122699	0.125452	0.5	0.15142	0.160622	0.152355	0.146214	0.108108	0.171123	0.122237	0.14	0.114458	0.103842	0.140655
S	10	18_10_11	0.104907	0.131105	0.170306	0.134737	0.109797	0.142145	0.104089	0.152695	0.122667	0.0891266	0.0934844	0.120773	0.0753589	0.0929487	0.163889	0.152284	0.141066	0.152074	0.137255	0.145098	0.165049	0.107317	0.0841379	0.0657277	0.0612691	0.136674	0.159322	0.128713	0.142442	0.153846	0.111511	0.0906475	0.147583	0.0973684	0.0788114	0.15142	0.5	0.151057	0.166667	0.134146	0.142157	0.159875	0.0980392	0.150725	0.0851613	0.0605727	0.0948276
S	10	18_10_16	0.134848	0.133188	0.120805	0.121324	0.11649	0.153191	0.112026	0.156328	0.112613	0.119048	0.105806	0.0978261	0.0906077	0.0995671	0.160839	0.112782	0.139175	0.122378	0.126761	0.114198	0.166667	0.109489	0.0969773	0.0890337	0.069176	0.151575	0.142857	0.11828	0.135593	0.130699	0.12	0.0824607	0.149351	0.101327	0.0972716	0.160622	0.151057	0.5	0.133333	0.171285	0.0915751	0.159794	0.100894	0.135266	0.0912322	0.0716479	0.129456
S	10	18_10_14a	0.124409	0.13164	0.142857	0.157996	0.128931	0.139326	0.12543	0.126984	0.119332	0.133884	0.113333	0.115538	0.104545	0.118263	0.168317	0.124481	0.151515	0.126437	0.15212	0.117057	0.135977	0.100402	0.107932	0.09375	0.0949896	0.134576	0.165192	0.146974	0.157216	0.125	0.146667	0.113667	0.141876	0.109453	0.108802	0.152355	0.166667	0.133333	0.5	0.13172	0.116935	0.15427	0.114776	0.133676	0.106227	0.092437	0.122047
S	10	18_10_18c	0.13242	0.118681	0.105085	0.138632	0.136778	0.124197	0.100993	0.135	0.0839002	0.121212	0.123057	0.10989	0.0898004	0.108696	0.133803	0.121673	0.122078	0.102473	0.120567	0.149533	0.149333	0.110701	0.10493	0.111111	0.103061	0.136634	0.127424	0.124661	0.126829	0.138037	0.130225	0.0893561	0.148148	0.098063	0.102381	0.146214	0.134146	0.171285	0.13172	0.5	0.0814815	0.142857	0.102564	0.155718	0.111772	0.0790554	0.156604
S	11	17_11_3	0.0562852	0.081571	0.157895	0.0743405	0.0617978	0.0787172	0.0729167	0.119565	0.0662461	0.0576541	0.0416667	0.100671	0.033419	0.0565371	0.0960265	0.115108	0.0996169	0.125786	0.0936455	0.142132	0.103586	0.108844	0.0329835	0.0352645	0.0268692	0.0866142	0.0970464	0.077551	0.0909091	0.113861	0.0722892	0.043956	0.0686567	0.0527066	0.0405028	0.108108	0.142157	0.0915751	0.116935	0.0814815	0.5	0.10728	0.0442073	0.0940767	0.0362622	0.0270588	0.0566502
S	11	17_11_16	0.128086	0.163677	0.160839	0.163534	0.132512	0.141921	0.146218	0.168798	0.136574	0.132686	0.116645	0.113636	0.119821	0.13069	0.136691	0.0826772	0.162234	0.127737	0.135266	0.147436	0.161202	0.110687	0.12532	0.108911	0.102987	0.139113	0.159091	0.141667	0.15212	0.154574	0.161501	0.121011	0.155556	0.127295	0.133574	0.171123	0.159875	0.159794	0.15427	0.142857	0.10728	0.5	0.123217	0.166667	0.127404	0.104663	0.142035
S	11	17_11_19	0.20326	0.141498	0.0734214	0.187702	0.204023	0.151231	0.150505	0.115776	0.0834341	0.210267	0.24525	0.0561457	0.263975	0.223048	0.152709	0.0446841	0.114137	0.064275	0.128554	0.0891089	0.105125	0.0517504	0.233645	0.260736	0.239385	0.150393	0.124498	0.0781457	0.135678	0.0983146	0.210317	0.231909	0.160947	0.266502	0.25938	0.122237	0.0980392	0.100894	0.114776	0.102564	0.0442073	0.123217	0.5	0.117942	0.262429	0.2625	0.173581
S	11	17_11_17	0.123145	0.139831	0.11859	0.132616	0.128889	0.167355	0.141707	0.165468	0.135371	0.125776	0.121673	0.103448	0.0979325	0.120226	0.121896	0.0928571	0.151741	0.13	0.154545	0.118343	0.173469	0.118056	0.0990099	0.0994652	0.0982949	0.143678	0.148148	0.145078	0.161593	0.131195	0.14554	0.11054	0.147059	0.105575	0.120187	0.14	0.150725	0.135266	0.133676	0.155718	0.0940767	0.166667	0.117942	0.5	0.118881	0.086781	0.137112
S	12	17_12_30	0.216486	0.120843	0.0633423	0.181174	0.2181	0.134573	0.150333	0.116883	0.0900901	0.209497	0.271534	0.0527778	0.295033	0.243624	0.138603	0.0464789	0.109375	0.0616438	0.121839	0.0755208	0.110706	0.0362117	0.233441	0.295238	0.294324	0.159664	0.116337	0.0906863	0.140023	0.0905563	0.219832	0.241722	0.146799	0.271799	0.266511	0.114458	0.0851613	0.0912322	0.106227	0.111772	0.0362622	0.127404	0.262429	0.118881	0.5	0.300493	0.16479
S	12	17_12_17b	0.216653	0.105314	0.0514286	0.167707	0.203554	0.104107	0.125845	0.10102	0.0636631	0.202154	0.272929	0.0363423	0.307692	0.244882	0.130219	0.0308422	0.0911917	0.0417149	0.103689	0.0566038	0.0837696	0.0293772	0.24143	0.323765	0.335256	0.136406	0.098831	0.0716544	0.111111	0.0706402	0.194676	0.239374	0.137632	0.277383	0.288732	0.103842	0.0605727	0.0716479	0.092437	0.0790554	0.0270588	0.104663	0.2625	0.086781	0.300493	0.5	0.171171
S	12	17_12_26	0.181589	0.126904	0.0928074	0.146233	0.175063	0.129353	0.144595	0.132463	0.0901213	0.166448	0.197137	0.0806846	0.17052	0.177966	0.16726	0.075188	0.136276	0.0906921	0.139535	0.124726	0.11546	0.0712531	0.144552	0.190702	0.172043	0.146646	0.140845	0.0970297	0.150183	0.101732	0.168865	0.153846	0.163025	0.172557	0.169057	0.140655	0.0948276	0.129456	0.122047	0.156604	0.0566502	0.142035	0.173581	0.137112	0.16479	0.171171	0.5
S	12	17_12_18b	0.196386	0.136943	0.0940171	0.17507	0.181709	0.145313	0.155727	0.123909	0.109121	0.16375	0.217989	0.0852018	0.177674	0.191194	0.146912	0.0642202	0.132616	0.0942982	0.127517	0.0991903	0.129562	0.0653153	0.162863	0.205316	0.202082	0.169617	0.142322	0.105166	0.106346	0.0981964	0.168553	0.169165	0.158228	0.188188	0.192498	0.154676	0.113772	0.149123	0.13211	0.167549	0.0654628	0.137993	0.186779	0.14726	0.206114	0.183958	0.196302
S	12	17_12_5c	0.153631	0.134241	0.115819	0.165	0.140865	0.152091	0.144796	0.135076	0.134	0.131195	0.157641	0.0933735	0.125911	0.153538	0.152577	0.102484	0.148649	0.114035	0.141079	0.113158	0.140553	0.0909091	0.138824	0.13306	0.124158	0.141844	0.157143	0.133178	0.134328	0.124675	0.140969	0.136585	0.160232	0.137853	0.145717	0.171946	0.136951	0.160088	0.153132	0.152318	0.0790274	0.171171	0.152563	0.155319	0.14	0.122943	0.169779
S	12	17_12_8a	0.199313	0.116244	0.0880626	0.17041	0.19222	0.149341	0.142683	0.125	0.108067	0.202847	0.226721	0.0736196	0.214669	0.195364	0.158879	0.0688935	0.129784	0.0661323	0.13615	0.0949721	0.118443	0.0657084	0.174777	0.229277	0.221572	0.180305	0.147314	0.0974359	0.142173	0.114391	0.181384	0.188332	0.174815	0.21881	0.220644	0.140234	0.101103	0.1354	0.141156	0.131148	0.0617284	0.12812	0.207831	0.137161	0.221381	0.210924	0.178284
S	12	17_12_1b	0.0790441	0.114035	0.153846	0.100467	0.0880734	0.101695	0.0753564	0.111498	0.097561	0.0856031	0.0698027	0.1125	0.0532319	0.0727903	0.121406	0.146667	0.136029	0.158824	0.132258	0.168269	0.125954	0.139241	0.0545723	0.0434783	0.0472895	0.0816327	0.133065	0.132812	0.107744	0.140845	0.086444	0.0632716	0.130058	0.0645161	0.0632737	0.144444	0.153488	0.126761	0.127413	0.120996	0.101911	0.132353	0.071964	0.11745	0.0686813	0.0418118	0.0839329
S	12	17_12_7	0.220435	0.121637	0.0705036	0.178533	0.20983	0.136101	0.158367	0.1125	0.0951249	0.204479	0.265358	0.0520059	0.297235	0.240367	0.139225	0.0452489	0.105732	0.0556369	0.133657	0.0651872	0.117419	0.0447094	0.236776	0.283005	0.276087	0.161326	0.120894	0.076723	0.133333	0.0964187	0.205479	0.229113	0.146682	0.265905	0.274194	0.126437	0.0851648	0.0878294	0.107513	0.100756	0.0477612	0.121019	0.255932	0.107275	0.273973	0.283843	0.164516
S	12	17_12_18a	0.137725	0.128755	0.137255	0.139493	0.134529	0.129707	0.118699	0.116788	0.123894	0.125392	0.123883	0.0985915	0.118291	0.132668	0.139588	0.0985401	0.126263	0.119048	0.168203	0.114458	0.147668	0.0851064	0.103491	0.108719	0.108981	0.141473	0.145161	0.113158	0.142518	0.130564	0.151659	0.101036	0.159574	0.107527	0.12926	0.147208	0.147493	0.147059	0.130548	0.120988	0.0782918	0.14899	0.120101	0.14455	0.119718	0.102538	0.142329
S	12	17_12_5a	0.0939044	0.133333	0.171429	0.126273	0.103618	0.129496	0.106498	0.14	0.117647	0.0883882	0.0927978	0.134529	0.07277	0.096875	0.12766	0.122066	0.167164	0.128755	0.147453	0.121771	0.147692	0.0859729	0.074224	0.0668203	0.0580645	0.131868	0.131833	0.131661	0.127778	0.155797	0.117133	0.0745429	0.134474	0.0824742	0.0911392	0.144144	0.161871	0.132565	0.145963	0.122093	0.122727	0.158209	0.0958904	0.149584	0.0720607	0.0606061	0.11875
S	12	17_12_20	0.100694	0.131016	0.168224	0.132609	0.116118	0.129534	0.107075	0.15674	0.122222	0.0952381	0.0882779	0.145833	0.0730816	0.103448	0.153623	0.104396	0.138158	0.113861	0.137427	0.154167	0.163265	0.131579	0.0760563	0.0728793	0.0734149	0.134434	0.15	0.152778	0.142857	0.195918	0.118299	0.0735294	0.140212	0.0872483	0.0803689	0.162252	0.174089	0.155063	0.158076	0.13738	0.148148	0.144737	0.0872675	0.121212	0.0789474	0.0604703	0.109131
S	12	17_12_9	0.138138	0.148707	0.115132	0.141818	0.110945	0.134454	0.127243	0.132029	0.115556	0.138365	0.120359	0.0886525	0.105379	0.108727	0.142529	0.0919118	0.149746	0.130137	0.155093	0.136364	0.153646	0.0892857	0.11	0.115426	0.105157	0.161479	0.148649	0.142857	0.159905	0.140299	0.117274	0.122078	0.15812	0.11976	0.117786	0.170918	0.160237	0.140394	0.141732	0.131514	0.0860215	0.164975	0.131812	0.147619	0.129412	0.0956256	0.150278
S	12	17_12_4	0.208299	0.11665	0.0474496	0.172635	0.215589	0.119212	0.132812	0.10865	0.0819009	0.220426	0.247727	0.047503	0.303448	0.25525	0.12423	0.0394575	0.114684	0.055355	0.116375	0.0609896	0.101842	0.042735	0.226288	0.293997	0.295812	0.134853	0.10451	0.0752454	0.125261	0.076659	0.216239	0.258976	0.14002	0.279476	0.277378	0.110634	0.0696347	0.0846561	0.103261	0.100849	0.0354523	0.120043	0.260542	0.0959333	0.270698	0.314717	0.165121
S	12	17_12_17a	0.185044	0.143101	0.114754	0.17682	0.177215	0.175292	0.139946	0.146617	0.1274	0.166008	0.182522	0.0765432	0.176983	0.170316	0.189964	0.0936709	0.143133	0.0963855	0.16036	0.10596	0.147929	0.0769231	0.153846	0.178095	0.179856	0.153846	0.139959	0.123752	0.145756	0.128821	0.183024	0.165733	0.181049	0.185804	0.185185	0.153398	0.143478	0.155009	0.172619	0.140684	0.0646766	0.143133	0.188596	0.139963	0.169579	0.166365	0.182779
S	12	17_12_28	0.129032	0.135029	0.116809	0.162479	0.154062	0.133843	0.124242	0.138158	0.0985915	0.146413	0.140097	0.0668693	0.129436	0.132708	0.186722	0.119122	0.14059	0.100295	0.160752	0.116711	0.143852	0.0917431	0.133412	0.12731	0.129344	0.149733	0.155875	0.115294	0.154506	0.115183	0.157817	0.135863	0.168932	0.14966	0.123884	0.166287	0.140625	0.121413	0.154206	0.117778	0.0858896	0.138322	0.143541	0.134904	0.134894	0.126214	0.156997
S	12	17_12_24	0.152381	0.121951	0.101877	0.147011	0.153533	0.161468	0.140762	0.161088	0.109827	0.170213	0.175294	0.0826211	0.146939	0.154948	0.186508	0.0997067	0.151188	0.116343	0.159681	0.115288	0.145695	0.0859599	0.149597	0.15261	0.151229	0.164666	0.159453	0.114094	0.135246	0.133663	0.162857	0.154946	0.178771	0.161504	0.157952	0.156182	0.128079	0.124211	0.155556	0.118644	0.0948276	0.161987	0.143357	0.159509	0.154516	0.137833	0.149671
S	12	17_12_31	0.178398	0.123794	0.103896	0.162429	0.178182	0.141956	0.14786	0.132275	0.110197	0.185139	0.205538	0.0659091	0.19551	0.213536	0.200675	0.0790698	0.13587	0.0911111	0.157627	0.0983607	0.116236	0.0639269	0.18476	0.195392	0.18483	0.16369	0.147727	0.102612	0.12825	0.0973631	0.171103	0.164871	0.182109	0.188318	0.190665	0.156364	0.119192	0.140071	0.124304	0.130125	0.0480549	0.128623	0.194298	0.128028	0.191468	0.176161	0.173601
S	12	17_12_16	0.190476	0.147335	0.0899582	0.190608	0.180737	0.155385	0.15756	0.144082	0.108974	0.195062	0.190576	0.0855263	0.188018	0.187858	0.172414	0.0829596	0.119718	0.083691	0.132013	0.0912698	0.145161	0.0726872	0.177618	0.206176	0.191745	0.159884	0.145221	0.106884	0.146712	0.123772	0.17764	0.17161	0.180685	0.200198	0.197458	0.14841	0.135029	0.141379	0.142342	0.140381	0.0772627	0.142606	0.193146	0.121212	0.196289	0.182368	0.180926
S	12	17_12_25	0.152518	0.133874	0.126126	0.16753	0.16092	0.154455	0.149533	0.155251	0.114823	0.145865	0.153086	0.0836013	0.130851	0.160714	0.170259	0.0797342	0.160757	0.121495	0.156182	0.0947075	0.154964	0.10356	0.159228	0.122385	0.117878	0.163904	0.152882	0.117936	0.142857	0.126374	0.174242	0.137672	0.160966	0.142361	0.150342	0.166271	0.114754	0.135632	0.156098	0.148148	0.0941558	0.165485	0.145477	0.140312	0.149033	0.121542	0.142606
S	12	17_12_3	0.183187	0.112605	0.105747	0.15859	0.195489	0.135091	0.141129	0.124074	0.129088	0.195567	0.201754	0.0895884	0.178503	0.186747	0.176678	0.0769231	0.133333	0.0921986	0.145648	0.106291	0.132039	0.0851582	0.170784	0.183365	0.18125	0.155039	0.155689	0.111984	0.130909	0.120172	0.170604	0.174251	0.161937	0.195652	0.195918	0.164436	0.123932	0.147114	0.152344	0.140449	0.0829268	0.144762	0.173913	0.14882	0.198777	0.17684	0.177612
S	12	17_12_6c	0.170588	0.154812	0.122642	0.157801	0.15859	0.14898	0.167464	0.141844	0.114224	0.141538	0.153459	0.0945946	0.121081	0.145863	0.164811	0.104895	0.164216	0.124183	0.147982	0.15407	0.150754	0.108844	0.135135	0.140276	0.120638	0.168561	0.166667	0.122449	0.145497	0.137536	0.15969	0.127551	0.174274	0.137809	0.141367	0.189655	0.153846	0.180952	0.164557	0.165468	0.0750853	0.181373	0.154421	0.158986	0.141204	0.119358	0.180832
S	12	17_12_12	0.159006	0.129353	0.0812641	0.149492	0.16129	0.157724	0.162234	0.120438	0.127334	0.171613	0.161957	0.0760095	0.144762	0.137232	0.139373	0.0754258	0.123827	0.0951276	0.119089	0.100213	0.120459	0.0596659	0.13951	0.131332	0.148936	0.153139	0.113949	0.121857	0.136201	0.109705	0.161039	0.135314	0.136738	0.144764	0.139676	0.143126	0.102941	0.146789	0.126923	0.136531	0.069378	0.133208	0.140086	0.148479	0.153691	0.125668	0.159292
S	12	17_12_28b	0.179487	0.139147	0.102902	0.16	0.157682	0.134301	0.140988	0.132231	0.112381	0.160338	0.182243	0.092437	0.158215	0.161499	0.152941	0.0951009	0.153518	0.0953678	0.163708	0.123457	0.132898	0.084507	0.146286	0.159681	0.156955	0.16129	0.157303	0.119205	0.125506	0.119512	0.171388	0.166864	0.152855	0.17033	0.168831	0.156317	0.118932	0.133056	0.140351	0.154812	0.059322	0.153518	0.162037	0.163636	0.172973	0.152174	0.17101
S	12	17_12_6a	0.174404	0.134454	0.112644	0.195301	0.172932	0.135091	0.155914	0.135185	0.118761	0.187744	0.178728	0.0726392	0.170825	0.187952	0.171378	0.0818859	0.135238	0.0827423	0.159858	0.119306	0.143689	0.0754258	0.182599	0.172968	0.178571	0.167442	0.143713	0.108055	0.132727	0.122318	0.170604	0.163152	0.175292	0.202899	0.187755	0.1587	0.115385	0.141527	0.136719	0.136704	0.0731707	0.150476	0.186957	0.132486	0.189602	0.177738	0.171642
S	12	17_12_6b	0.0978441	0.107232	0.128631	0.123203	0.0943709	0.108959	0.116364	0.132948	0.0930233	0.108202	0.0891365	0.118721	0.0648585	0.091195	0.163978	0.119617	0.148036	0.0917031	0.121951	0.108614	0.143302	0.0875576	0.0936228	0.0763889	0.074514	0.119734	0.14658	0.12381	0.120787	0.132353	0.102113	0.0735502	0.133333	0.0893782	0.0877863	0.151976	0.138686	0.134111	0.141509	0.0941176	0.111111	0.141994	0.0936639	0.12605	0.0851334	0.0673913	0.0882353
S	12	17_12_27	0.199605	0.128395	0.0707692	0.1875	0.193485	0.141119	0.158498	0.129801	0.0942211	0.211813	0.222715	0.0605096	0.235481	0.21244	0.143406	0.0582524	0.127027	0.0642633	0.142674	0.0843195	0.115068	0.0607029	0.222513	0.234093	0.244195	0.143023	0.125698	0.100829	0.139869	0.0910426	0.19652	0.214158	0.169533	0.238781	0.247699	0.120596	0.090776	0.0930851	0.116919	0.102804	0.0496	0.133784	0.237885	0.113577	0.247492	0.248307	0.176271
S	12	17_12_23	0.219451	0.0909091	0.0570749	0.163753	0.215116	0.108588	0.128696	0.105708	0.0486322	0.191816	0.281487	0.042735	0.303177	0.247573	0.12037	0.0383189	0.094522	0.0422195	0.0928793	0.0738178	0.0966341	0.0379437	0.224383	0.317623	0.325688	0.137012	0.0981257	0.0677596	0.105649	0.0802752	0.186644	0.229533	0.133333	0.265306	0.287879	0.0990312	0.0675057	0.0678685	0.0860566	0.0968085	0.0367647	0.107411	0.24359	0.103448	0.291997	0.338158	0.179368
S	15	17_15_1	0.20094	0.141757	0.102249	0.167347	0.196009	0.125567	0.149123	0.117845	0.108661	0.205847	0.188406	0.0642398	0.202555	0.187783	0.141935	0.0656455	0.139896	0.081761	0.136143	0.112621	0.130053	0.0666667	0.165482	0.205036	0.192504	0.16309	0.135135	0.0834813	0.147351	0.113462	0.186275	0.174869	0.168453	0.201961	0.190522	0.162912	0.124521	0.128596	0.134276	0.132653	0.0625	0.148532	0.195072	0.147107	0.206763	0.194349	0.171271
S	15	17_15_10b	0.00636943	0.0111524	0.0458716	0.0056338	0.00423729	0.0142349	0.00956938	0.0233645	0.00784314	0.00453515	0.00170648	0.0574713	0.00139665	0.00595238	0.0125	0.0779221	0.0351759	0.0515464	0.0126582	0.037037	0.026455	0.0588235	0.00165289	-0.00136612	0.00125945	0.0188088	0.0171429	0.010929	0.0267857	0.0142857	0.0114679	-0.00173913	0.003663	0.00625	0.00152905	0.0152284	0.0352113	0.014218	0.0322581	0.0240385	0.0714286	0.0251256	0.00505051	0.0222222	0.00458015	0.00126904	0
S	23	17_23_7	0.12275	0.129584	0.144578	0.121212	0.111111	0.137767	0.105735	0.155367	0.103797	0.0946644	0.108815	0.136564	0.0852804	0.0993789	0.142105	0.133641	0.147493	0.14346	0.135279	0.152727	0.161094	0.142222	0.102013	0.0894495	0.0813704	0.117647	0.11746	0.145511	0.156593	0.128571	0.128472	0.0881119	0.133172	0.0987179	0.103275	0.166172	0.156028	0.176638	0.162577	0.140805	0.0892857	0.153392	0.0940054	0.136986	0.0893082	0.0840517	0.115702
S	23	17_23_8	0.220626	0.141692	0.0657734	0.177132	0.195101	0.130916	0.154867	0.112311	0.0775595	0.217693	0.265023	0.048811	0.291317	0.245888	0.129202	0.0367554	0.106476	0.0618047	0.124341	0.0708383	0.112098	0.0388959	0.246773	0.280471	0.288181	0.153249	0.109357	0.0882682	0.13141	0.0903756	0.208188	0.25641	0.167513	0.281805	0.278184	0.115512	0.0749415	0.0953413	0.106904	0.0902174	0.0477387	0.126235	0.278714	0.102455	0.293343	0.312	0.166667
S	23	17_23_19	0.0927835	0.121053	0.145455	0.122318	0.109777	0.114796	0.094518	0.110769	0.0765027	0.0869565	0.0760402	0.111111	0.0689238	0.0813008	0.156695	0.111702	0.129032	0.110577	0.137931	0.138211	0.146667	0.122449	0.0670391	0.0604982	0.0541436	0.118605	0.125874	0.142857	0.128358	0.139442	0.109689	0.0714286	0.143229	0.0679095	0.075817	0.162338	0.15415	0.102484	0.148148	0.119122	0.107692	0.13871	0.0836879	0.116071	0.0587467	0.0489433	0.0945055
S	23	17_23_1d	0.148748	0.136268	0.119874	0.165187	0.132353	0.139059	0.124601	0.130332	0.142549	0.14792	0.154912	0.101695	0.12013	0.146067	0.158482	0.112281	0.14742	0.108197	0.150562	0.137026	0.138539	0.0853242	0.121771	0.117021	0.123752	0.16888	0.172324	0.13555	0.127315	0.140805	0.130435	0.123883	0.174636	0.127358	0.134571	0.195062	0.14	0.145585	0.164975	0.149038	0.0821918	0.140049	0.127182	0.147806	0.134415	0.113454	0.150362
S	23	17_23_3a	0.192162	0.152801	0.102564	0.173333	0.181818	0.138103	0.149051	0.123596	0.137391	0.178712	0.190949	0.0737101	0.176641	0.183252	0.175	0.0730479	0.140655	0.0935252	0.145422	0.116484	0.119843	0.0839506	0.178378	0.181559	0.184022	0.164319	0.139394	0.0994036	0.130515	0.130435	0.177249	0.182123	0.187184	0.1875	0.187885	0.170213	0.112554	0.150659	0.148221	0.121212	0.0742574	0.148362	0.179431	0.133945	0.190769	0.180505	0.188253
S	23	17_23_9	0.118812	0.133663	0.135246	0.136735	0.112026	0.117788	0.119349	0.12894	0.0897436	0.0954861	0.0984743	0.130631	0.0705053	0.104851	0.128	0.103774	0.143713	0.150862	0.153226	0.118519	0.160494	0.113636	0.0878378	0.083045	0.0850377	0.129956	0.174194	0.119497	0.10585	0.138182	0.105079	0.0859155	0.14951	0.0851613	0.0899873	0.156627	0.151625	0.150289	0.133956	0.151603	0.086758	0.152695	0.100137	0.169444	0.0810127	0.0693391	0.133612
S	23	17_23_4a	0.181604	0.143963	0.102881	0.178962	0.176678	0.144377	0.162264	0.137056	0.10443	0.174817	0.219107	0.0862069	0.184812	0.175936	0.141005	0.0638767	0.140625	0.0759494	0.128664	0.111328	0.137809	0.0865801	0.162933	0.190261	0.177626	0.175287	0.157609	0.110714	0.151414	0.102515	0.180812	0.176471	0.152308	0.177974	0.202716	0.158537	0.123314	0.132653	0.142096	0.140171	0.0629067	0.151042	0.174047	0.16113	0.204457	0.178541	0.180305
S	24	17_24_8a	0.181467	0.149565	0.13253	0.177005	0.192802	0.16184	0.14779	0.146154	0.13369	0.179384	0.191704	0.0916031	0.180039	0.183951	0.153846	0.078329	0.142574	0.08933	0.141805	0.111111	0.141414	0.107417	0.158068	0.194605	0.171818	0.168	0.135135	0.122699	0.14717	0.123318	0.188679	0.185017	0.158895	0.188161	0.191667	0.16501	0.118304	0.156673	0.123984	0.136187	0.074359	0.160396	0.188889	0.124294	0.201873	0.179159	0.164615
S	24	17_24_4b	0.142473	0.134686	0.0942408	0.136943	0.15302	0.151625	0.15919	0.110883	0.104167	0.138655	0.145518	0.0861111	0.134479	0.144144	0.140351	0.0657143	0.116525	0.0810811	0.133333	0.127451	0.125541	0.0865922	0.121868	0.129353	0.123711	0.14527	0.127232	0.122807	0.126761	0.094431	0.152327	0.135613	0.142857	0.129244	0.135922	0.148936	0.142169	0.13843	0.135076	0.126819	0.0672269	0.133475	0.136101	0.150602	0.128233	0.124411	0.149109
S	24	17_24_8c	0.139368	0.145749	0.128743	0.163793	0.163558	0.142292	0.127527	0.14123	0.14375	0.153153	0.160296	0.102564	0.132837	0.168724	0.163441	0.109272	0.146226	0.108696	0.142857	0.136111	0.152174	0.116129	0.140964	0.137931	0.138371	0.163603	0.16	0.147059	0.169265	0.158904	0.173979	0.1475	0.166667	0.159538	0.141069	0.163507	0.152589	0.172018	0.141119	0.147806	0.100324	0.139151	0.150183	0.162222	0.145455	0.128332	0.170475
S	24	17_24_3a	0.154848	0.141104	0.106383	0.149565	0.150289	0.139721	0.112853	0.145161	0.103158	0.118003	0.12531	0.100977	0.111111	0.140884	0.167391	0.0909091	0.159905	0.135647	0.126915	0.123944	0.117359	0.108197	0.121212	0.112395	0.109467	0.133581	0.144304	0.126551	0.130631	0.113889	0.153963	0.122013	0.160243	0.137209	0.128146	0.151079	0.154696	0.139211	0.137931	0.149533	0.0953947	0.140811	0.133907	0.14382	0.126857	0.106151	0.132979
S	24	17_24_26	0.0891266	0.103064	0.180905	0.114607	0.094306	0.113208	0.104331	0.115132	0.0985507	0.0715631	0.0636095	0.129944	0.0471464	0.0774411	0.124242	0.131737	0.155709	0.149733	0.143731	0.128889	0.139785	0.114286	0.0503597	0.053528	0.0497738	0.110024	0.132075	0.135531	0.121019	0.152174	0.0969582	0.0601504	0.110193	0.0657534	0.063172	0.156794	0.163793	0.10299	0.155797	0.110738	0.155172	0.152249	0.0584795	0.126984	0.0644295	0.0444191	0.0921659
S	24	17_24_12	0.109855	0.103118	0.11284	0.129225	0.122581	0.118881	0.111307	0.127072	0.109181	0.106961	0.0940054	0.0978723	0.0798611	0.104294	0.134021	0.111111	0.121037	0.122449	0.12987	0.109541	0.133531	0.0858369	0.0836653	0.0784091	0.0721868	0.126338	0.148607	0.129909	0.145161	0.128472	0.125	0.0857538	0.133017	0.10533	0.0922693	0.144928	0.144828	0.125348	0.146707	0.126404	0.0905172	0.14121	0.0997305	0.13941	0.0909091	0.0769231	0.103659
S	24	17_24_20	0.0966608	0.106267	0.169082	0.108168	0.1	0.121372	0.102713	0.128205	0.130312	0.0853432	0.0716374	0.124324	0.0638821	0.0880399	0.106509	0.148571	0.13468	0.158974	0.146269	0.154506	0.146341	0.114754	0.059744	0.0542169	0.058296	0.115108	0.128205	0.113879	0.136646	0.142857	0.110487	0.0683507	0.0997305	0.0731707	0.0664894	0.145763	0.170833	0.119741	0.140845	0.143791	0.126374	0.151515	0.0751445	0.114551	0.0703851	0.0451467	0.0995475
S	24	17_24_5c	0.0642722	0.100917	0.173653	0.0774818	0.0660377	0.0855457	0.0672269	0.0845588	0.086262	0.0581162	0.0465839	0.124138	0.0310078	0.0427046	0.0872483	0.148148	0.108949	0.187097	0.105085	0.150259	0.129555	0.125874	0.0377074	0.0265823	0.0399061	0.0954907	0.120172	0.103734	0.0921986	0.116162	0.0587045	0.0300158	0.0906344	0.0358166	0.0393258	0.117647	0.15	0.111524	0.122951	0.101504	0.119718	0.11284	0.0444785	0.0918728	0.0406732	0.0283688	0.0671642
S	24	17_24_4	0.130233	0.137698	0.134276	0.143667	0.125387	0.145055	0.131757	0.159794	0.114219	0.123577	0.107895	0.0957854	0.0842697	0.10472	0.154589	0.0956175	0.16622	0.107011	0.155718	0.106796	0.157025	0.0849421	0.0962773	0.0883002	0.0764463	0.172414	0.131805	0.142857	0.155779	0.130573	0.132787	0.109479	0.12528	0.0884521	0.114734	0.183288	0.126582	0.150649	0.152778	0.120419	0.0891473	0.144772	0.0989583	0.175439	0.107358	0.0779626	0.127413
S	24	17_24_4a	0.165785	0.126609	0.0582902	0.151277	0.173568	0.127119	0.167438	0.0946408	0.0751634	0.165761	0.207366	0.0466667	0.207397	0.176521	0.104097	0.0351351	0.0928074	0.0460526	0.0922222	0.0626566	0.084507	0.040107	0.197161	0.234409	0.221688	0.148676	0.0942721	0.0815603	0.10372	0.0834371	0.171065	0.191438	0.122863	0.195702	0.227031	0.106977	0.0757764	0.114416	0.0918728	0.106774	0.038822	0.105568	0.206046	0.128378	0.220789	0.222605	0.153923
S	26	17_26_14	0.207955	0.147493	0.0965251	0.162304	0.196368	0.156522	0.146312	0.139647	0.108434	0.195294	0.220101	0.078629	0.203556	0.203724	0.149461	0.0720165	0.144737	0.0889328	0.139319	0.106618	0.125418	0.0769231	0.174556	0.2156	0.206151	0.178571	0.131849	0.116554	0.1406	0.111111	0.2	0.176829	0.152493	0.206864	0.204139	0.145215	0.128857	0.122581	0.131092	0.144246	0.0649087	0.148026	0.201396	0.140379	0.209586	0.197995	0.191235
S	28	19_28_2	-0.00634921	0	0	0	-0.00633914	0	0	-0.00536193	-0.00483092	-0.00333333	-0.00805369	0	-0.0114286	-0.00301659	-0.00501253	0	0	0	0	0	-0.0114943	0	-0.0052356	-0.00897868	-0.0125918	-0.0083682	0	-0.0116959	0	0	0	-0.0108992	0	-0.00500626	-0.00492005	0	0	-0.00540541	0	0	0	0	-0.00531208	0	-0.004914	-0.00422386	0
S	28	19_28_10	0.0730337	0.108434	0.116279	0.0885167	0.0654206	0.0988372	0.0852391	0.101083	0.0880503	0.0555556	0.046225	0.14	0.029525	0.0634921	0.0924092	0.114286	0.122137	0.1375	0.12	0.106061	0.119048	0.128378	0.0344311	0.0289308	0.0385064	0.104712	0.109244	0.134146	0.108014	0.142857	0.0741483	0.0438871	0.0922619	0.0497866	0.0432357	0.119231	0.165854	0.10219	0.120482	0.110701	0.115646	0.125954	0.0502283	0.135417	0.0501393	0.0293772	0.0687961
S	30	17_30_18	0.0144628	0.0106383	0.0409836	0.013587	0.014433	0.0170068	0.00696056	0.030837	0.0149254	-0.00220264	0.00166945	0.06	-0.00137174	0	0.0158103	0.1	0.0424528	0.0545455	0.024	0.0675676	0.0247525	0.0816327	0.00323625	-0.00268456	0.00743494	0.0240964	0.0212766	0.0102041	0.0295359	0.0457516	0.00445434	-0.00340136	0.013986	0.00612557	0.0029985	0.0238095	0.0516129	0.0223214	0.040201	0.0316742	0.0515464	0.0283019	0.00494234	0.0420168	0.00449102	-0.0062422	0.00560224
S	30	17_30_8	0.160237	0.154512	0.0693374	0.13743	0.176877	0.164434	0.187891	0.115385	0.0930818	0.179409	0.198934	0.0590112	0.207803	0.184866	0.129487	0.0518639	0.108254	0.0675039	0.126126	0.0755556	0.112483	0.0432	0.174672	0.211478	0.188156	0.150175	0.11049	0.0912863	0.117801	0.0941176	0.1875	0.179372	0.147601	0.207627	0.211055	0.132972	0.0777126	0.103862	0.0936639	0.110963	0.0576923	0.121786	0.199295	0.128105	0.207531	0.208584	0.154977
S	30	17_30_6	0.175641	0.16782	0.105263	0.149096	0.147247	0.157627	0.182944	0.135755	0.129433	0.157333	0.174302	0.111111	0.156098	0.161132	0.163934	0.0803109	0.141732	0.0935961	0.126374	0.105856	0.146586	0.0939086	0.137856	0.142171	0.130553	0.176752	0.154959	0.117886	0.140713	0.126949	0.165101	0.149321	0.166667	0.153846	0.156802	0.150198	0.13969	0.169231	0.129293	0.156673	0.0712468	0.165354	0.155039	0.164794	0.150415	0.134002	0.191424
S	30	17_30_3	0.160389	0.148148	0.101952	0.137199	0.158981	0.181675	0.181818	0.128975	0.108731	0.152585	0.167377	0.0911162	0.156367	0.165888	0.16723	0.0815851	0.130672	0.0824053	0.132428	0.104723	0.116451	0.0640732	0.161964	0.156827	0.15096	0.171386	0.13852	0.0990654	0.138889	0.111789	0.163706	0.15534	0.1712	0.164315	0.147117	0.149362	0.111336	0.166963	0.122677	0.133929	0.0711009	0.134301	0.165962	0.15078	0.166832	0.127193	0.172414
S	30	17_30_13	0.174792	0.14241	0.085595	0.16	0.16152	0.15361	0.18401	0.128425	0.112	0.17016	0.180962	0.083151	0.167587	0.176201	0.15082	0.0559284	0.114236	0.0642398	0.128501	0.0792079	0.125224	0.0637363	0.146667	0.15971	0.158935	0.162554	0.12844	0.112116	0.126263	0.111765	0.156328	0.169312	0.163297	0.167327	0.179688	0.130511	0.107422	0.137694	0.120504	0.145329	0.0528634	0.140598	0.169087	0.163025	0.167805	0.142487	0.159664
S	30	17_30_12b	0.124805	0.134396	0.129032	0.131429	0.132399	0.113082	0.10034	0.135417	0.101176	0.111293	0.12037	0.120623	0.10158	0.103858	0.129268	0.109312	0.149051	0.11236	0.120393	0.12459	0.142061	0.121569	0.108387	0.0964523	0.0881743	0.151329	0.13913	0.110482	0.13198	0.122581	0.133663	0.10604	0.126411	0.108642	0.112864	0.155313	0.13141	0.131234	0.126404	0.126984	0.0866142	0.138211	0.121728	0.146835	0.104242	0.0887265	0.120623
S	30	17_30_12a	0.0905861	0.116343	0.129353	0.114094	0.0780142	0.0965147	0.0764706	0.140523	0.0951009	0.0750469	0.0766962	0.139665	0.0581683	0.0738255	0.11747	0.16568	0.120275	0.126984	0.12766	0.145374	0.145907	0.124294	0.071736	0.0582524	0.0654628	0.114355	0.138577	0.116364	0.129747	0.133621	0.100379	0.065967	0.126027	0.0751366	0.0697051	0.148789	0.128205	0.105611	0.133094	0.13	0.113636	0.127148	0.0655977	0.138801	0.060241	0.0545455	0.103211
S	30	17_30_9	0.13985	0.103672	0.0858086	0.118397	0.142643	0.107368	0.106209	0.10049	0.0668151	0.103937	0.142308	0.0960854	0.1	0.12894	0.152074	0.0848708	0.0966921	0.0687285	0.099768	0.115502	0.101828	0.0967742	0.111389	0.114471	0.117409	0.109162	0.135501	0.0928382	0.107656	0.0718563	0.119048	0.115735	0.12848	0.115108	0.125	0.130435	0.107143	0.111111	0.107895	0.136816	0.0539568	0.122137	0.104061	0.114558	0.124853	0.102851	0.154275
S	33	18_33_3	0.186215	0.1568	0.105376	0.161744	0.177536	0.136578	0.149871	0.135088	0.0981997	0.17064	0.193206	0.0744921	0.193097	0.195349	0.162752	0.0577367	0.127928	0.0905077	0.13828	0.0977597	0.13578	0.0748299	0.184183	0.19761	0.190435	0.168889	0.143126	0.0983302	0.137931	0.112903	0.183081	0.174006	0.160572	0.195783	0.205941	0.144665	0.11245	0.119929	0.140221	0.109929	0.075	0.169369	0.182105	0.139415	0.211672	0.200175	0.182857
S	34	17_34_7	0.0237624	0.039604	0.0699301	0.0385604	0.0316206	0.0603175	0.0376106	0.0766129	0.0311419	0.0147368	0.0145161	0.0909091	0.00666667	0.0223048	0.0729927	0.153153	0.0643777	0.0992366	0.0516605	0.0828402	0.0403587	0.134454	0.00312989	0.00652742	0.00483092	0.0368272	0.0669856	0.0645161	0.0542636	0.0804598	0.0319149	0.00821018	0.0553746	0.0133531	0.0101744	0.0649351	0.0965909	0.077551	0.0409091	0.0785124	0.110169	0.0729614	0.022293	0.0733591	0.0101597	0.00486618	0.010582
S	37	17_37_11	0.190534	0.146302	0.101732	0.189266	0.18303	0.143533	0.140078	0.149912	0.09375	0.196474	0.181044	0.0636364	0.175865	0.184364	0.133221	0.0674419	0.125	0.102222	0.142373	0.10041	0.132841	0.0776256	0.158664	0.176037	0.166521	0.151786	0.128788	0.128731	0.143847	0.131846	0.193916	0.181034	0.15655	0.180262	0.183714	0.143636	0.127273	0.131206	0.146568	0.122995	0.0686499	0.15942	0.18057	0.141869	0.188492	0.18142	0.157819
S	37	17_37_15	0.140325	0.151579	0.155556	0.171123	0.141593	0.184805	0.126603	0.140476	0.143167	0.146832	0.136364	0.0989761	0.123644	0.149296	0.147982	0.116608	0.148148	0.122112	0.151242	0.131965	0.141772	0.0927835	0.123305	0.120469	0.11	0.142857	0.15748	0.11054	0.146512	0.127168	0.141745	0.12548	0.154489	0.131206	0.125581	0.16129	0.140805	0.153477	0.147959	0.128019	0.1	0.145679	0.13625	0.143852	0.124274	0.114688	0.129091
S	37	17_37_7a	0.129283	0.15	0.142857	0.148289	0.107309	0.168142	0.140917	0.153247	0.147887	0.129085	0.0951123	0.139535	0.0879369	0.10963	0.155718	0.112903	0.143243	0.108209	0.137255	0.143791	0.161111	0.117188	0.100515	0.0808416	0.0818653	0.155102	0.15896	0.135593	0.15443	0.151125	0.144975	0.101877	0.144144	0.0887793	0.107879	0.160326	0.159744	0.149215	0.131653	0.163588	0.0980392	0.156757	0.105882	0.174242	0.100484	0.0771637	0.143689
S	37	17_37_7c	0.14191	0.172101	0.114796	0.137931	0.14702	0.163121	0.159772	0.142857	0.122677	0.154696	0.162255	0.0837838	0.135135	0.158831	0.151052	0.075	0.145228	0.128947	0.173077	0.129187	0.148305	0.0815217	0.129505	0.120197	0.120706	0.174419	0.146288	0.156652	0.147929	0.134752	0.162726	0.148019	0.161871	0.159263	0.136606	0.160417	0.122353	0.129555	0.136461	0.150713	0.0871935	0.151452	0.156214	0.161417	0.139659	0.117647	0.14992
S	37	17_37_13	0.0896309	0.111717	0.164251	0.0993377	0.0842105	0.116095	0.100775	0.153846	0.107649	0.0723562	0.0672515	0.162162	0.046683	0.0863787	0.133136	0.148571	0.144781	0.153846	0.137313	0.150215	0.184669	0.142077	0.0540541	0.0518072	0.044843	0.115108	0.150183	0.106762	0.10559	0.151261	0.0973783	0.0564636	0.132075	0.0691057	0.0651596	0.138983	0.1625	0.132686	0.130282	0.143791	0.137363	0.144781	0.0679191	0.139319	0.063745	0.0395034	0.10181
S	42	19_42_2	0.128686	0.158088	0.109375	0.152381	0.140562	0.163669	0.151515	0.155419	0.132075	0.148045	0.133566	0.0690608	0.124117	0.139923	0.137864	0.0880682	0.14346	0.115591	0.136719	0.112195	0.133621	0.0861111	0.155682	0.119166	0.117867	0.16835	0.137778	0.137555	0.144289	0.122892	0.165963	0.150588	0.169708	0.136612	0.14747	0.148305	0.122302	0.144033	0.158351	0.130435	0.0891365	0.156118	0.141542	0.154	0.130108	0.110066	0.135703
S	44	17_44_12	0.111111	0.117493	0.152466	0.138593	0.107509	0.129114	0.110902	0.146341	0.102981	0.0954955	0.0885714	0.109453	0.0783133	0.0938511	0.118644	0.120419	0.15655	0.137441	0.145299	0.144578	0.145215	0.135678	0.0792768	0.0650118	0.061674	0.13164	0.15917	0.138047	0.118343	0.133858	0.114545	0.0682148	0.129199	0.0769231	0.0859375	0.160772	0.167969	0.135385	0.146667	0.13354	0.116162	0.124601	0.0847458	0.126844	0.0715215	0.0698448	0.100437
45		17_45_1b	-0.304147	-0.155902	-0.0622837	-0.196262	-0.300613	-0.208243	-0.140468	-0.0685279	-0.271264	-0.228663	-0.416449	-0.0561798	-0.465402	-0.349415	-0.12381	-0.0272374	-0.0343008	-0.0758123	-0.119904	-0.0380952	-0.143631	-0.0150943	-0.391083	-0.461623	-0.545175	-0.238477	-0.0225352	-0.0798898	-0.190594	-0.090625	-0.230519	-0.298013	-0.161148	-0.447561	-0.3753	-0.111406	-0.0403727	-0.161125	-0.112022	-0.152062	-0.0189394	-0.108179	-0.375969	-0.148148	-0.464671	-0.570248	-0.284351
45		17_45_1a	-0.192	-0.113475	-0.0152091	-0.145383	-0.175719	-0.16092	-0.108392	-0.0326087	-0.210269	-0.201681	-0.236486	0.00414938	-0.318391	-0.268997	-0.0609137	-0.017316	-0.0566572	-0.0199203	-0.00511509	-0.00346021	-0.0466472	-0.0209205	-0.231884	-0.265237	-0.330169	-0.0739958	-0.00303951	0.00890208	-0.0846561	-0.0442177	-0.161017	-0.178326	-0.0866511	-0.25063	-0.25495	-0.0911681	-0.0168919	-0.0849315	-0.0911765	-0.0745856	-0.0294118	-0.0538244	-0.213904	-0.0527704	-0.279357	-0.353503	-0.168675
S	53	17_53_3	0.189295	0.141844	0.0965347	0.176923	0.17601	0.138889	0.143058	0.125737	0.110909	0.146739	0.178207	0.0968586	0.163205	0.161452	0.149533	0.0672043	0.1417	0.0816327	0.129699	0.0976744	0.134298	0.0973684	0.137778	0.176241	0.165289	0.166124	0.119149	0.112971	0.129094	0.14023	0.162791	0.162069	0.139085	0.170053	0.166491	0.134146	0.121281	0.132411	0.130977	0.159046	0.0659631	0.143725	0.160855	0.136538	0.166316	0.156048	0.170579
S	57	17_57_F1	0.101724	0.116402	0.142202	0.125	0.104991	0.107692	0.100569	0.133127	0.112637	0.0781818	0.094964	0.117347	0.070303	0.0929853	0.123209	0.123656	0.159091	0.150485	0.132948	0.139344	0.16443	0.113402	0.0840336	0.0725327	0.0708749	0.121495	0.140845	0.113014	0.144144	0.164659	0.106422	0.0847953	0.123037	0.0854473	0.0825688	0.156863	0.171315	0.1375	0.138983	0.14511	0.124352	0.146104	0.0881935	0.143713	0.0772251	0.0702341	0.121413
S	60	17_60_25	0.141274	0.163462	0.125	0.166667	0.159059	0.167293	0.150972	0.141935	0.132411	0.145954	0.129032	0.0710059	0.139607	0.129801	0.13442	0.0945122	0.144444	0.143678	0.143443	0.111399	0.154545	0.0892857	0.116822	0.127162	0.111962	0.159649	0.13615	0.124424	0.130526	0.132992	0.154294	0.144068	0.145038	0.126824	0.135912	0.136161	0.152672	0.15368	0.153318	0.148148	0.080597	0.162222	0.142012	0.159664	0.130243	0.105871	0.137815
S	60	17_60_26	0.19435	0.105417	0.082218	0.180754	0.191874	0.133813	0.125	0.122611	0.106129	0.157895	0.221	0.0818363	0.211504	0.179739	0.131498	0.0610998	0.130506	0.0704501	0.129032	0.0947177	0.134328	0.0641283	0.194308	0.219895	0.207781	0.150068	0.135823	0.100503	0.125392	0.101083	0.18	0.183013	0.154294	0.190702	0.213483	0.129296	0.111511	0.1408	0.115	0.149518	0.0542169	0.146819	0.209325	0.126761	0.221703	0.207155	0.193931
F		421	-0.100842	-0.0316598	-0.0116797	-0.0542627	-0.100715	-0.052377	-0.0603668	-0.0279429	-0.0687493	-0.0869515	-0.167729	-0.00953761	-0.229578	-0.152184	-0.0375771	-0.00676901	-0.0233472	-0.00844085	-0.027511	-0.0103229	-0.0249255	-0.0057964	-0.153164	-0.228495	-0.293103	-0.0568409	-0.026998	-0.0122926	-0.02981	-0.0130758	-0.0779657	-0.124843	-0.0466407	-0.168742	-0.180565	-0.0316931	-0.0161909	-0.0397288	-0.0260081	-0.0317706	-0.00700483	-0.0213222	-0.141866	-0.0368127	-0.194328	-0.27638	-0.081733
F		Ph8	-0.0349908	-0.0439883	-0.038674	-0.028103	-0.03125	-0.0254958	-0.0183673	-0.0244755	-0.0428135	-0.0467836	-0.0379939	-0.0314465	-0.034264	-0.0364583	-0.025641	-0.0268456	-0.0258303	-0.0177515	-0.0323625	-0.0338164	-0.0229885	-0.0636943	-0.0310192	-0.0373134	-0.0381062	-0.0306905	-0.048583	-0.0156863	-0.0337838	-0.0801887	-0.0374016	-0.0355487	-0.0492754	-0.0280899	-0.0316804	-0.0297398	-0.0514019	-0.024735	-0.0310078	-0.025	-0.0128205	-0.0516605	-0.033033	-0.030303	-0.0288858	-0.0465116	-0.0528846
F		415	-0.170777	-0.0572565	-0.0254777	-0.107266	-0.203458	-0.082311	-0.100601	-0.0556911	-0.117553	-0.170822	-0.282133	-0.0184312	-0.39973	-0.273818	-0.0720032	-0.00990099	-0.0458078	-0.0106701	-0.0491341	-0.0247795	-0.0570842	-0.00815101	-0.289372	-0.39221	-0.452961	-0.122807	-0.0499793	-0.0251132	-0.0854251	-0.0293378	-0.158837	-0.235732	-0.107582	-0.294525	-0.342069	-0.0663119	-0.0355946	-0.0704111	-0.0555099	-0.0574572	-0.0055794	-0.0498978	-0.258803	-0.0837718	-0.363323	-0.47561	-0.150965
F		451	-0.127225	-0.0395437	-0.0025974	-0.0735189	-0.154809	-0.0881688	-0.079918	-0.034127	-0.129131	-0.136516	-0.212623	-0.0203001	-0.237798	-0.223871	-0.0699844	-0.0133571	-0.0361446	-0.00699913	-0.0358535	-0.00677392	-0.0364372	-0.0141468	-0.215627	-0.280652	-0.308696	-0.0930403	-0.037674	-0.0301058	-0.0496063	-0.0354132	-0.097166	-0.145589	-0.0629265	-0.210558	-0.217647	-0.0611424	-0.020202	-0.0747812	-0.0454545	-0.0398724	-0.0176991	-0.0554217	-0.189634	-0.0590087	-0.229277	-0.298255	-0.118705
C1		M5620	-0.0101833	-0.0449827	-0.0387597	-0.0293333	-0.0243902	0	-0.00228311	-0.0299145	-0.04	-0.0260304	-0.0511551	-0.140187	-0.0326087	-0.0400763	-0.0153846	-0.0721649	-0.0182648	-0.042735	-0.0233463	-0.0580645	-0.0526316	-0.0285714	-0.0272	-0.037234	-0.0282555	-0.00589971	-0.0410256	-0.0147783	-0.0245902	-0.075	-0.0131579	-0.0319328	-0.0238908	-0.0348485	-0.0207715	-0.0138249	-0.0308642	-0.04329	-0.0339806	-0.0614035	-0.0288462	-0.00913242	-0.0211726	-0.0122449	-0.042963	-0.0309406	-0.0274725
C1		M/05/0011	-0.15952	-0.112861	-0.0180995	-0.137045	-0.179795	-0.0890585	-0.1	-0.0276074	-0.321526	-0.207957	-0.267908	-0.0552764	-0.297101	-0.222403	-0.144886	-0.0687831	-0.073955	-0.0143541	-0.103152	-0.0161943	-0.129568	-0.0101523	-0.248257	-0.225118	-0.322296	-0.204176	-0.0766551	-0.0169492	-0.077381	-0.0436508	-0.122263	-0.183406	-0.163636	-0.287234	-0.23107	-0.116505	-0.019685	-0.126935	-0.110738	-0.096875	0	-0.0096463	-0.220963	-0.109792	-0.276402	-0.31	-0.166667
C1		272/09 C1	-0.145051	-0.101562	-0.00892857	-0.0978723	-0.136286	-0.0757576	-0.0675422	-0.0182371	-0.275676	-0.106115	-0.223966	-0.029703	-0.265945	-0.258481	-0.084507	-0.0260417	-0.0286624	0.00943396	-0.03125	0.024	-0.0460526	0.02	-0.233333	-0.257379	-0.313531	-0.117512	-0.062069	0.0201342	-0.0117994	-0.0588235	-0.0980036	-0.105797	-0.0902062	-0.205298	-0.214564	-0.105769	-0.0194553	-0.119632	-0.0332226	-0.0309598	0.00502513	-0.00318471	-0.220028	0.00588235	-0.232468	-0.282392	-0.100218
C1		M5652 C1	-0.153061	-0.0595855	0.0309735	-0.0762712	-0.089983	-0.040201	-0.0504673	-0.0151057	-0.112903	-0.173835	-0.210526	0	-0.226891	-0.162641	-0.00840336	0.0257732	0.028481	0.0140187	-0.0112994	0.00793651	-0.0392157	-0.0049505	-0.200831	-0.19788	-0.228321	-0.0206422	-0.0342466	0.0633333	-0.0469208	-0.0350195	-0.0831826	-0.127168	-0.0410256	-0.180978	-0.164721	0.00955414	0.0579151	-0.0304878	0.00990099	-0.0430769	0.0149254	0.00949367	-0.157525	-0.0555556	-0.209845	-0.238674	-0.112798
C1		ICMP11853	-0.69697	-0.318598	-0.0645161	-0.444744	-0.735739	-0.30988	-0.447205	-0.156406	-0.685358	-0.599034	-0.971223	-0.14346	-1.14143	-0.915825	-0.374801	-0.12069	-0.213311	-0.103306	-0.230769	-0.0842912	-0.229167	-0.0741525	-0.86996	-1.16354	-1.3895	-0.533994	-0.126335	-0.0964912	-0.284779	-0.127135	-0.583232	-0.777547	-0.418182	-1.03019	-0.945245	-0.313356	-0.130435	-0.436455	-0.251309	-0.245378	-0.0403397	-0.170648	-0.869521	-0.321895	-1.08541	-1.30468	-0.5513
C2		426/10	-0.0523018	-0.0112424	0.000906618	-0.0216596	-0.0743464	-0.0212583	-0.0345495	-0.0114236	-0.03589	-0.049437	-0.107501	0	-0.140705	-0.0971922	-0.018314	0.00152579	-0.0102971	0.00121322	-0.00727379	-0.0035982	-0.0141635	-0.00121766	-0.0919842	-0.146999	-0.176264	-0.021597	-0.00977778	-0.00295596	-0.0219042	-0.00209581	-0.0343784	-0.066755	-0.0247625	-0.103906	-0.109497	-0.0185458	-0.00239378	-0.0123131	-0.002658	-0.00469484	0.00121803	-0.0073551	-0.0911966	-0.0189781	-0.126329	-0.164744	-0.0502257
C2		PD95/5111 C2	-0.0914407	-0.0339488	-0.00329164	-0.0470255	-0.0945802	-0.0449438	-0.0585339	-0.0184729	-0.0438438	-0.0994057	-0.157816	-0.01002	-0.198965	-0.135319	-0.0327273	-0.00134499	-0.0180236	-0.00066357	-0.0242866	-0.000647249	-0.0237649	0.00267559	-0.146402	-0.202614	-0.239111	-0.0306536	-0.0208202	-0.00251099	-0.0452876	-0.0141935	-0.0823402	-0.115869	-0.0546643	-0.162439	-0.151163	-0.0342253	-0.0212629	-0.0345466	-0.0206767	-0.0309023	0	-0.0229956	-0.14022	-0.0336391	-0.16707	-0.22657	-0.0803877
C2		1383	-0.0801577	-0.0232558	0.0250627	-0.0449612	-0.0695538	-0.0175131	-0.0381356	-0.0218254	-0.0605505	-0.0588235	-0.0993151	0.0106101	-0.120278	-0.093199	-0.0320755	0.0163488	0.00408998	0	-0.0398482	-0.00235294	-0.0187891	0.00533333	-0.0927374	-0.126223	-0.143911	-0.0279146	-0.0215054	0	-0.0486381	-0.00930233	-0.0495868	-0.0508671	-0.0692718	-0.0956989	-0.103814	-0.0205339	-0.0162037	-0.00598802	-0.012605	-0.0240964	0.026738	-0.00817996	-0.0769231	-0.00776699	-0.101587	-0.134508	-0.0567823
C2		PD 20017401	-0.052927	-0.000956938	0.019209	-0.0141468	-0.0416667	-0.0189215	-0.0234506	-0.0010101	-0.0164888	-0.0238291	-0.0917768	0.00463499	-0.0931635	-0.065625	0.000984252	0.00820633	0.0112821	0.0171821	0.0128332	0.0208562	0.0134715	0.0058072	-0.0774801	-0.105438	-0.120382	-0.0210046	-0.0105152	0.00208551	-0.008	0.0141921	-0.029703	-0.0680977	-0.0085796	-0.0649718	-0.0825175	0.00308325	0.0206972	-0.0101317	0.0280665	0.0050813	0.0162791	-0.00717949	-0.0656934	0.000999001	-0.0915444	-0.133632	-0.0366071
C2		549/11	-0.0606061	-0.0248092	-0.00824176	-0.0344262	-0.0577717	-0.0242537	-0.0326895	-0.00852878	-0.0294118	-0.0646552	-0.0868014	0.0116959	-0.099897	-0.085639	-0.00606061	-0.00903614	-0.030837	-0.00852273	-0.0121951	-0.00512821	-0.0405405	-0.0235294	-0.0662791	-0.104357	-0.100095	-0.0487805	-0.0232558	-0.0205479	-0.0167015	-0.035443	-0.0622287	-0.0783133	-0.0132576	-0.0871508	-0.0770077	-0.0287611	-0.0151134	-0.0171674	0	-0.00215983	-0.0117994	-0.0352423	-0.0765607	-0.0270833	-0.0945055	-0.108341	-0.0517529
H		CBS111725	-2.54926	-1.19344	-0.566667	-1.6954	-2.68512	-1.52572	-1.85771	-1.02342	-2.33893	-2.32481	-3.53506	-0.679907	-3.90255	-3.46746	-1.63167	-0.535885	-1.11111	-0.561644	-1.0917	-0.62395	-1.18113	-0.446009	-3.16913	-3.97204	-4.68546	-1.85	-1.20543	-0.765267	-1.35221	-0.719335	-2.05534	-2.48472	-1.84528	-3.39348	-3.43518	-1.4145	-0.824017	-1.55797	-1.16888	-1.22769	-0.458824	-1.05	-3.11444	-1.34806	-3.8012	-4.39858	-2.32993
H		P13	-1.12642	-0.715663	-0.490196	-0.998004	-1.15696	-0.871194	-0.93617	-0.741667	-1.16459	-1.1414	-1.40164	-0.536481	-1.73434	-1.48462	-0.84715	-0.470852	-0.655072	-0.423868	-0.587467	-0.469751	-0.665672	-0.333333	-1.40879	-1.61048	-1.73191	-0.997849	-0.725857	-0.650456	-0.886486	-0.611888	-1.11168	-1.23162	-1.05967	-1.41094	-1.435	-0.880466	-0.625	-0.963585	-0.683735	-0.686441	-0.469565	-0.721739	-1.37973	-0.843666	-1.52559	-1.87794	-1.15918
H		578/12	-0.727107	-0.295784	-0.146076	-0.46184	-0.723636	-0.415353	-0.515038	-0.289511	-0.572924	-0.614577	-1.04025	-0.120949	-1.1943	-1.00476	-0.407616	-0.117131	-0.24183	-0.135686	-0.261484	-0.14623	-0.247257	-0.111639	-0.94111	-1.24555	-1.47211	-0.476286	-0.260163	-0.156503	-0.322397	-0.179059	-0.563817	-0.78437	-0.470021	-1.00165	-1.04203	-0.325818	-0.210606	-0.367891	-0.239003	-0.239538	-0.0958796	-0.26289	-0.901242	-0.302922	-1.12602	-1.38606	-0.607753
Tab. S1. Mutual relatedness between isolates estimated by the kinship coefficient (Φ). The threshold values of Φ are matched to relations: 0.5 – such as monozygotic twin or clone, 0.25 – such as parent-offspring/full siblings, 0.125 – 2nd degree such as half-sibs, 0.0625 – 3rd degree such as first cousins, 0.0 – unrelated, negative values indicates distinct populations. (Manichaikul et al. 2010)
[truncated: 86 more columns]
