# Supplementary material for: Mixed-Mating Model of Reproduction Revealed in European Phytophthora cactorum by ddRADseq and Effector Gene Sequence Data
Source: Microorganisms. 2021 Feb 10;9(2):345. doi: 10.3390/microorganisms9020345 (PMC7916502; doi:10.3390/microorganisms9020345)
Supplement: Supplementary file 1 [file microorganisms-09-00345-s001.zip › TabS4.xlsx]

## Sheet: List1
		Population ID	Population ID																												Population ID
			12	60	24	7	37	11	15	3	8	C1	F	4	30	53	44	10	23	H	2	33	28	45	C2	42	34	9	57	26
		12		0.00394249	0.00407914	0.00394737	0.0040737	0.00405976	0.00381695	0.00392389	0.00414917	0.00579567	0.00397033	0.00395305	0.00402183	0.00360895	0.00414971	0.00385324	0.00401739	0.00617387	0.00399991	0.00388497	0.00408582	0.00577592	0.00440333	0.00436153	0.00362479	0.00402015	0.00385529	0.00368852	12
		60			0.00410556	0.00415573	0.00405147	0.0040144	0.00397378	0.00400196	0.00411131	0.00544142	0.00385755	0.00419164	0.00408452	0.00375084	0.00397222	0.00396496	0.00412376	0.00606513	0.00394431	0.00384049	0.00434805	0.00534545	0.00429935	0.00403388	0.0036558	0.0040888	0.00401891	0.00378084	60
		24				0.00417409	0.00420731	0.00419764	0.00395032	0.00410734	0.00428286	0.0057137	0.00390873	0.00425606	0.00413136	0.00386312	0.00414731	0.00406027	0.00423904	0.00610295	0.00412754	0.00406555	0.00395531	0.00574745	0.00435062	0.00420233	0.00379376	0.00422305	0.00409242	0.00398212	24
		7					0.00422901	0.00421463	0.00400246	0.00406452	0.00422547	0.00581558	0.00392238	0.00411472	0.00418878	0.00397681	0.00428342	0.00411122	0.00416228	0.00613564	0.00416381	0.00404652	0.00437308	0.00587047	0.00435563	0.00443471	0.00359986	0.00412561	0.00417114	0.00396674	7
		37						0.0042654	0.00409682	0.00409644	0.00428008	0.00552145	0.00386802	0.00427691	0.00421154	0.00392416	0.00401873	0.00418485	0.00427788	0.00607314	0.00421279	0.00405667	0.00405213	0.00555674	0.00434712	0.00421985	0.00400795	0.00426201	0.00407577	0.00402839	37
		11							0.00397026	0.00410417	0.00425958	0.00558234	0.00386261	0.00421934	0.00418662	0.00379169	0.00417264	0.00407784	0.0042388	0.00609424	0.00416694	0.0039481	0.00405639	0.00563903	0.00433997	0.00433722	0.00349159	0.00420165	0.00417328	0.00385972	11
		15								0.00390447	0.00399198	0.00542347	0.00387882	0.00406571	0.00415587	0.0037655	0.00396743	0.00392331	0.00408601	0.00595273	0.00391787	0.00377435	0.00403585	0.0055737	0.00422312	0.00398353	0.00357742	0.00411457	0.00385778	0.0037967	15
		3									0.00416868	0.00562358	0.00387731	0.00402759	0.00403144	0.00375101	0.00386636	0.00386846	0.00411663	0.00604946	0.00400942	0.00386794	0.00393171	0.00561519	0.00428864	0.00419095	0.00371332	0.00409761	0.00395291	0.00391421	3
		8										0.00574521	0.0039585	0.00427249	0.00425271	0.00385857	0.00430317	0.00416674	0.00433865	0.00615926	0.00418734	0.0041177	0.00426805	0.00570982	0.00438551	0.00443411	0.0037714	0.00423848	0.00420476	0.00394695	8
		C1											0.00390966	0.00581569	0.00558018	0.00525237	0.00472367	0.00522749	0.00575511	0.00577364	0.00550024	0.00548936	0.00455604	0.00466098	0.00439907	0.00531225	0.00389809	0.00583119	0.0045793	0.00527765	C1
		F												0.00391491	0.00376636	0.00371628	0.00403531	0.00369276	0.00387373	0.00453129	0.00381491	0.00376192	0.00378795	0.00399331	0.00396972	0.00397767	0.00351633	0.00390882	0.00392568	0.00373628	F
		4													0.0042102	0.00392816	0.00425938	0.00412272	0.00417584	0.00615014	0.00423892	0.00414315	0.00408639	0.00585621	0.00437622	0.00450156	0.00393861	0.00420735	0.00420615	0.00402348	4
		30														0.00397093	0.00417828	0.004037	0.00425883	0.00595037	0.00409049	0.00404809	0.0043665	0.0056046	0.00422368	0.0041918	0.00365883	0.00429428	0.004156	0.00410484	30
		53															0.00379752	0.00375623	0.00392246	0.0058492	0.00369485	0.00373978	0.00369632	0.00509993	0.00412046	0.00362344	0.00349207	0.00388559	0.00368766	0.00352113	53
		44																0.0041616	0.00428665	0.00567604	0.00413777	0.00386577	0.00400238	0.00460552	0.0043505	0.0039948	0.00341137	0.0041417	0.00383733	0.00386385	44
		10																	0.00407205	0.00575851	0.00397869	0.00394047	0.00402741	0.00525062	0.00418916	0.00419623	0.00400632	0.00416204	0.00402691	0.00400701	10
		23																		0.00608189	0.00420141	0.00411781	0.00431028	0.00581756	0.00434263	0.00447463	0.00382808	0.0042326	0.00422536	0.00400425	23
		H																			0.00592067	0.00591685	0.00518461	0.00575114	0.00447627	0.00611823	0.00448297	0.00614412	0.00558657	0.00581773	H
		2																				0.00392656	0.00419376	0.00548973	0.00422547	0.00417319	0.0039268	0.00410483	0.00393563	0.00381188	2
		33																					0.0039514	0.0053725	0.00421568	0.00402715	0.00363487	0.00409857	0.00377675	0.00371517	33
		28																						0.00462948	0.0039272	0.0037862	0.00324277	0.00448577	0.00384155	0.00402951	28
		45																							0.00445022	0.00546308	0.00420206	0.00591839	0.00459702	0.00528098	45
		C2																								0.00448834	0.00381407	0.00438201	0.00418992	0.00410553	C2
		42																									0.00349062	0.0044001	0.00381024	0.00390214	42
		34																										0.0042161	0.00330239	0.00364874	34
		9																											0.00416169	0.00387228	9
		57																												0.00371734	57
		Tab. S4. The values of fixation index (Dst) calculated according to Jost (2008). The populations values of Fst are displayed. Populations of S group are marked by their ID number, the matrix include the isoalte groups originating from woody hosts - C1, C2, F and H.
