# Supplementary material for: Mixed-Mating Model of Reproduction Revealed in European Phytophthora cactorum by ddRADseq and Effector Gene Sequence Data
Source: Microorganisms. 2021 Feb 10;9(2):345. doi: 10.3390/microorganisms9020345 (PMC7916502; doi:10.3390/microorganisms9020345)
Supplement: Supplementary file 1 [file microorganisms-09-00345-s001.zip › TabS3.xlsx]

## Sheet: List1
Meirmans. (2006) Using the AMOVA framwwork to estimate a standardized genetic differentiation measure. Evolution.
	Population ID	Population ID																												Population ID
		12	60	24	7	37	11	15	3	8	C1	F	4	30	53	44	10	23	H	2	33	28	45	C2	42	34	9	57	26
	12		-0.224494	-0.136311	-0.15472	-0.154792	-0.230074	-0.271007	-0.113347	-0.228131	0.617759	0.351664	-0.172161	-0.0936256	-0.250425	-0.231117	-0.167219	-0.203786	0.80837	-0.239673	-0.264329	-0.101148	0.525801	0.365742	-0.228848	-0.0734438	-0.223286	-0.240009	-0.273125	12
	60			-0.312499	-0.352003	-0.298446	-0.300776	-0.31639	-0.297707	-0.310689	0.460338	0.157134	-0.366342	-0.328425	-0.308862	-0.401634	-0.321862	-0.333619	0.739383	-0.295867	-0.314017	-0.250146	0.361307	0.165053	-0.329283	-0.289882	-0.377813	-0.485529	-0.305933	60
	24				-0.242487	-0.280417	-0.285019	-0.341773	-0.215796	-0.306522	0.538954	0.231217	-0.230629	-0.252179	-0.370259	-0.351473	-0.244793	-0.242733	0.771085	-0.303631	-0.322437	-0.249242	0.463416	0.248198	-0.343938	-0.212627	-0.288925	-0.32084	-0.341318	24
	7					-0.264855	-0.358353	-0.425901	-0.205669	-0.348798	0.604158	0.28481	-0.262062	-0.195646	-0.410691	-0.340656	-0.287844	-0.300465	0.800244	-0.379503	-0.44236	-0.219638	0.52414	0.307178	-0.367089	-0.21371	-0.34684	-0.402107	-0.432052	7
	37						-0.284767	-0.28836	-0.265561	-0.324276	0.497029	0.184501	-0.274966	-0.286497	-0.293651	-0.367934	-0.280311	-0.268369	0.748915	-0.255519	-0.299142	-0.407024	0.424286	0.20627	-0.321257	-0.342632	-0.346733	-0.35674	-0.287452	37
	11							-0.302672	-0.29417	-0.336936	0.521113	0.176208	-0.354833	-0.283143	-0.27937	-0.350267	-0.27046	-0.321047	0.757172	-0.274941	-0.297178	-0.484876	0.444717	0.193842	-0.271203	-0.420016	-0.402119	-0.422682	-0.321758	11
	15								-0.325667	-0.368468	0.451036	0.14483	-0.410508	-0.345649	0.0128066	-0.023625	-0.338484	-0.389832	0.709288	-0.292556	-0.00118835	0.0202518	0.399896	0.141275	0.0204652	0.0625301	-0.48992	-0.0500928	-0.00367431	15
	3									-0.30294	0.547708	0.231914	-0.220971	-0.201882	-0.365134	-0.322518	-0.25324	-0.244337	0.770068	-0.317301	-0.315147	-0.166833	0.470153	0.244745	-0.341613	-0.217443	-0.255176	-0.343376	-0.339825	3
	8										0.501412	0.183499	-0.342173	-0.283785	-0.39086	-0.365291	-0.28198	-0.344566	0.753221	-0.332003	-0.362599	-0.339528	0.403625	0.191959	-0.351722	-0.245318	-0.401765	-0.45252	-0.399473	8
	C1											0.240284	0.589366	0.567155	0.448611	0.15989	0.455251	0.564175	0.729719	0.502037	0.501495	0.196558	0.0905834	0.286773	0.355957	0.0562474	0.58296	0.180889	0.464603	C1
	F												0.263083	0.237328	0.120883	0.110795	0.16776	0.229361	0.357209	0.15313	0.144324	0.0982003	0.214967	0.0420105	0.122037	0.0609752	0.221214	0.0922963	0.148308	F
	4													-0.205545	-0.37243	-0.336707	-0.275569	-0.314221	0.793538	-0.355447	-0.39773	-0.222362	0.515633	0.282044	-0.303299	-0.222429	-0.358153	-0.411827	-0.410468	4
	30														-0.341445	-0.321546	-0.258851	-0.201535	0.780933	-0.329294	-0.355204	-0.309038	0.484718	0.260919	-0.393599	-0.358269	-0.249647	-0.370846	-0.29113	30
	53															0.03125	-0.296599	-0.401336	0.725844	-0.31462	0.0384615	0.0357143	0.356844	0.140718	0.00840336	0.0333333	-0.498176	0.0128205	0.0108108	53
	44																-0.376145	-0.368223	0.610605	-0.403893	0.0357143	0.075	0.0650226	0.06181	0.0138889	0.05	-0.423309	0.0181818	0.0121951	44
	10																	-0.280651	0.729708	-0.272941	-0.301124	-0.270995	0.379092	0.188415	-0.360489	-0.284106	-0.337892	-0.420292	-0.307938	10
	23																		0.778426	-0.348415	-0.417304	-0.212392	0.487434	0.246754	-0.348325	-0.169675	-0.340916	-0.382667	-0.413775	23
	H																			0.732842	0.732856	0.542618	0.690717	0.264402	0.698043	0.45716	0.777831	0.607089	0.735573	H
	2																				-0.293777	-0.533109	0.419895	0.17243	-0.280974	-0.343177	-0.421762	-0.476507	-0.29979	2
	33																					0.06	0.430292	0.170466	0.0397351	0.0666667	-0.498247	0.0147059	0.0263158	33
	28																						0.143518	0.0114854	0.0217391	0	-0.321268	0.025641	0.109375	28
	45																							0.241953	0.281784	0.0883092	0.507412	0.127371	0.412665	45
	C2																								0.134882	-0.0241395	0.248268	0.0522281	0.147555	C2
	42																									0.037037	-0.426431	0.0140845	0.0457143	42
	34																										-0.107058	0	0.0625	34
	9																											-0.518804	-0.53541	9
	57																												0.0116279	57
	Tab. S3. The values of fixation index (Fst) calculated according to Meirmans (2006). The populations values of Fst are displayed. Populations of S group are marked by their ID number, the matrix include the isoalte groups originating from woody hosts - C1, C2, F and H.
