# Supplementary material for: Mixed-Mating Model of Reproduction Revealed in European Phytophthora cactorum by ddRADseq and Effector Gene Sequence Data
Source: Microorganisms. 2021 Feb 10;9(2):345. doi: 10.3390/microorganisms9020345 (PMC7916502; doi:10.3390/microorganisms9020345)
Supplement: Supplementary file 1 [file microorganisms-09-00345-s001.zip › TabS2.xlsx]

## Sheet: List1
Excoffier, et al. (1992) Analysis of molecular variance inferred from metric distances among DNA haplotypes: application to human mitochondrial DNA restriction data. Genetics.
	Population ID	Population ID																												Population ID
		12	60	24	7	37	11	15	3	8	C1	F	4	30	53	44	10	23	H	2	33	28	45	C2	42	34	9	57	26
	12		-0.212228	-0.115192	-0.131006	-0.149744	-0.217048	-0.277776	-0.0828787	-0.206044	0.656504	0.580677	-0.153108	-0.0701067	-0.26468	-0.24033	-0.149742	-0.184901	0.868489	-0.220154	-0.266718	-0.124623	0.555616	0.604722	-0.20989	-0.0886031	-0.215819	-0.248395	-0.287705	12
	60			-0.33929	-0.301802	-0.367475	-0.475379	-0.55804	-0.305701	-0.474995	0.431219	0.124632	-0.335011	-0.298165	-0.573839	-0.539606	-0.435063	-0.380293	0.73634	-0.475382	-0.537994	-0.368072	0.303098	0.151604	-0.531068	-0.437375	-0.424348	-0.56276	-0.637498	60
	24				-0.199431	-0.271087	-0.317307	-0.381233	-0.202525	-0.309055	0.563688	0.255693	-0.191656	-0.228179	-0.382447	-0.305598	-0.263012	-0.262468	0.787439	-0.35212	-0.355511	-0.26219	0.489201	0.30878	-0.396181	-0.238337	-0.288332	-0.364689	-0.37695	24
	7					-0.221803	-0.310622	-0.357363	-0.162373	-0.301659	0.629858	0.358963	-0.229807	-0.150599	-0.366886	-0.310545	-0.233047	-0.26481	0.82468	-0.325898	-0.364309	-0.185666	0.554616	0.413189	-0.30145	-0.186135	-0.298504	-0.368112	-0.378087	7
	37						-0.394458	-0.430018	-0.250624	-0.385595	0.488157	0.175737	-0.248568	-0.258673	-0.472565	-0.412818	-0.313924	-0.278459	0.753504	-0.402587	-0.426245	-0.368546	0.413096	0.22018	-0.471812	-0.286281	-0.331421	-0.402775	-0.470442	37
	11							-0.544213	-0.30605	-0.463731	0.502291	0.157453	-0.33886	-0.300211	-0.53998	-0.474773	-0.375906	-0.397705	0.758346	-0.489153	-0.546816	-0.403989	0.428086	0.190864	-0.494834	-0.410194	-0.440403	-0.491223	-0.557184	11
	15								-0.366054	-0.549334	0.396135	0.099129	-0.371964	-0.33234	-0.70846	-0.689406	-0.452215	-0.43021	0.694615	-0.61313	-0.779167	-0.72402	0.327917	0.0959072	-0.652131	-0.518311	-0.516124	-0.78961	-0.768075	15
	3									-0.301443	0.568747	0.261173	-0.190647	-0.176855	-0.353667	-0.330069	-0.241007	-0.21943	0.786977	-0.323603	-0.339493	-0.203092	0.48431	0.312183	-0.339635	-0.192367	-0.258463	-0.320417	-0.372565	3
	8										0.496891	0.169047	-0.324027	-0.26344	-0.550008	-0.471887	-0.353609	-0.37132	0.75672	-0.485036	-0.530241	-0.369079	0.409277	0.209023	-0.492468	-0.344808	-0.421211	-0.521907	-0.549755	8
	C1											0.221319	0.616323	0.589329	0.387455	0.10866	0.442875	0.581313	0.731091	0.466875	0.431728	0.174841	0.0178382	0.293956	0.279635	0.0127427	0.600719	0.125982	0.397229	C1
	F												0.317262	0.276222	0.0758593	0.0724519	0.1537	0.251911	0.34572	0.120858	0.0949095	0.0386881	0.186743	0.0210898	0.0755037	0.00616328	0.227858	0.0512847	0.0967729	F
	4													-0.15805	-0.362429	-0.318848	-0.253018	-0.29747	0.815189	-0.353904	-0.365047	-0.227708	0.536595	0.369778	-0.310825	-0.210995	-0.326109	-0.341045	-0.408178	4
	30														-0.345677	-0.303257	-0.231162	-0.210616	0.799616	-0.310694	-0.31521	-0.246595	0.505151	0.339657	-0.389311	-0.267503	-0.235126	-0.368806	-0.323173	30
	53															-0.78125	-0.483382	-0.418776	0.707918	-0.627357	-0.717949	-0.75	0.259822	0.0802086	-0.680672	-0.666667	-0.497241	-0.74359	-0.805405	53
	44																-0.418481	-0.336995	0.585156	-0.556087	-0.666667	-0.55	0.0124849	0.0203633	-0.805556	-0.8	-0.445562	-0.709091	-0.768293	44
	10																	-0.297869	0.736291	-0.407815	-0.428324	-0.370773	0.373948	0.186621	-0.484975	-0.258096	-0.328901	-0.464665	-0.486712	10
	23																		0.79396	-0.407772	-0.446528	-0.234623	0.497278	0.302176	-0.356512	-0.194666	-0.377847	-0.389324	-0.459706	23
	H																			0.730525	0.713401	0.511057	0.685205	0.248206	0.675792	0.411667	0.786042	0.584569	0.720616	H
	2																				-0.58206	-0.558848	0.359551	0.146008	-0.530837	-0.352462	-0.463523	-0.57319	-0.645777	2
	33																					-0.7	0.319844	0.12717	-0.602649	-0.466667	-0.516728	-0.75	-0.721053	33
	28																						0.0679161	-0.0215354	-0.804348	-0.75	-0.279483	-0.74359	-0.59375	28
	45																							0.228626	0.146852	0.0457438	0.521844	0.0733474	0.308404	45
	F																								0.0717391	-0.0566998	0.278428	0.00659873	0.089693	F
	42																									-0.703704	-0.419464	-0.732394	-0.668571	42
	34																										-0.22648	-0.833333	-0.53125	34
	9																											-0.43556	-0.524382	9
	57																												-0.674419	57
	Tab. S2. The values of fixation index (Φst) calculated according to Excoffier, et al. (1992). The populations values of Fst are displayed. Populations of S group are marked by their ID number, the matrix include the isoalte groups originating from woody hosts - C1, C2, F and H.
