# Supplementary material for: Mixed-Mating Model of Reproduction Revealed in European Phytophthora cactorum by ddRADseq and Effector Gene Sequence Data
Source: Microorganisms. 2021 Feb 10;9(2):345. doi: 10.3390/microorganisms9020345 (PMC7916502; doi:10.3390/microorganisms9020345)
Supplement: Supplementary file 1 [file microorganisms-09-00345-s001.zip › TabS1.xlsx]

## Sheet: List1
Population ID	Isolate ID	individual Fis	Individual observed heterozygosity
02	18_02_3	0.40243	0.0784046
02	18_02_1b	0.20912	0.108403
03	17_03_13	0.16331	0.113295
03	17_03_23	0.31316	0.0910535
03	17_03_23a	0.41973	0.075785
03	17_03_5	0.30156	0.0928473
03	17_03_11	0.24994	0.101193
03	17_03_12	0.18361	0.11259
03	17_03_10	0.48157	0.0621973
03	17_03_24	0.38384	0.0803438
04	17_04_1a	0.5121	0.0628415
04	17_04_9	0.25097	0.0923451
04	17_04_8	0.54353	0.0598066
04	17_04_12	0.5202	0.060962
04	17_04_2	0.30754	0.0873046
04	17_04_10	0.21325	0.0962099
04	17_04_5	0.21207	0.102229
04	17_04_7	0.19054	0.109276
04	17_04_7b	0.17744	0.111826
04	17_04_3	0.10094	0.123506
07	18_07_6	0.26303	0.0950855
07	17_07_27a	0.12154	0.115086
07	18_07_2S5	0.46838	0.0690136
07	17_07_25	0.54448	0.059834
07	18_07_2S1	0.59942	0.0534471
07	18_07_14	0.33278	0.0837184
07	17_07_12a	0.28846	0.0945245
07	17_07_23	0.15982	0.136725
07	17_07_25	0.32413	0.0884184
08	17_08_6	0.16191	0.112174
08	17_08_17b	0.35387	0.0864172
08	17_08_10	0.39549	0.080606
09	17_09_12	0.35685	0.081493
09	17_09_14a	0.48111	0.0668154
09	17_09_14b	0.49659	0.0659082
10	18_10_17a	0.34889	0.0832215
10	18_10_11	0.16603	0.109899
10	18_10_16	0.35798	0.079968
10	18_10_14a	0.25969	0.092789
10	18_10_18c	0.2486	0.0978153
11	17_11_3	0.17325	0.112828
11	17_11_16	0.21397	0.103982
11	17_11_19	0.4601	0.0710716
11	17_11_17	0.30379	0.090678
12	17_12_30	0.52432	0.061275
12	17_12_17b	0.57682	0.0552907
12	17_12_26	0.43232	0.0717363
12	17_12_18b	0.4348	0.0739408
12	17_12_5c	0.34674	0.0827141
12	17_12_8a	0.50185	0.0628041
12	17_12_1b	0.16286	0.104869
12	17_12_7	0.53191	0.0589048
12	17_12_18a	0.30008	0.0908694
12	17_12_5a	0.23959	0.100892
12	17_12_20	0.2628	0.0937753
12	17_12_9	0.25494	0.100733
12	17_12_4	0.52079	0.0625893
12	17_12_17a	0.43507	0.0704195
12	17_12_28	0.41807	0.0714689
12	17_12_24	0.40887	0.0715029
12	17_12_31	0.50125	0.0625322
12	17_12_16	0.4313	0.070975
12	17_12_25	0.28102	0.0944534
12	17_12_3	0.4675	0.0650328
12	17_12_6c	0.31022	0.0867508
12	17_12_12	0.44288	0.0700365
12	17_12_28b	0.31664	0.0904118
12	17_12_6a	0.38309	0.0806606
12	17_12_6b	0.31582	0.0855775
12	17_12_27	0.43588	0.0733262
12	17_12_23	0.58953	0.0533152
15	17_15_1	0.41774	0.0746896
15	17_15_10b	0.22618	0.0932203
23	17_23_7	0.17876	0.108711
23	17_23_8	0.48505	0.0670438
23	17_23_19	0.29521	0.0885984
23	17_23_1d	0.36205	0.0804851
23	17_23_3a	0.4196	0.0725241
23	17_23_9	0.26263	0.0953003
23	17_23_4a	0.42989	0.074889
24	17_24_8a	0.35694	0.0837074
24	17_24_4b	0.37209	0.0800677
24	17_24_8c	0.26134	0.0927673
24	17_24_3a	0.29297	0.0959302
24	17_24_26	0.18377	0.109189
24	17_24_12	0.2484	0.0989421
24	17_24_20	0.22711	0.107178
24	17_24_5c	0.06721	0.127072
24	17_24_4	0.24859	0.0997305
24	17_24_4a	0.48765	0.0688036
26	17_26_14	0.45335	0.0711021
28	19_28_2	0.00853	0.955056
28	19_28_10	0.20617	0.104079
30	17_30_18	0.04154	0.121827
30	17_30_8	0.52094	0.0604963
30	17_30_6	0.41602	0.0714764
30	17_30_3	0.45331	0.0663741
30	17_30_13	0.42832	0.0699853
30	17_30_12b	0.30868	0.0863962
30	17_30_12a	0.19027	0.105967
30	17_30_9	0.39093	0.078514
33	18_33_3	0.47294	0.0671915
34	17_34_7	0.02694	0.124654
37	17_37_11	0.38231	0.0805666
37	17_37_15	0.25305	0.0975281
37	17_37_7a	0.2198	0.104658
37	17_37_7c	0.39687	0.0766224
37	17_37_13	0.1991	0.107814
42	19_42_2	0.28303	0.0965238
44	17_44_12	0.19721	0.109075
45	17_45_1b	0.46453	0.0736031
45	17_45_1a	0.29776	0.0956522
53	17_53_3	0.39955	0.0770781
57	17_57_F1	0.13276	0.117073
60	17_60_25	0.22894	0.104258
60	17_60_26	0.40982	0.0762879
F	421 F	-1.9474	0.508079
F	Ph8 F	-0.56871	0.300725
F	415 F	-1.02454	0.359853
F	451 F	-1.062	0.348041
C1	M5620	0.02823	0.142857
C1	M/05/0011 C1	0.39643	0.0798701
C1	272/09 C1	0.31687	0.0914369
C1	M5652 C1	0.27606	0.103143
C1	ICMP11853	0.54559	0.0605047
C2	426/10	-1.84872	0.468076
C2	PD95/5111 C2	-1.18106	0.365202
C2	1383	-0.73563	0.294233
C2	PD 20017401	-1.16889	0.350401
C2	549/11	-1.07504	0.341463
H	CBS111725	0.7646	0.0547434
H	P13 H	0.76508	0.0564545
H	578/12	-0.21337	0.270781
Tab. 6. The values of inbreeding coefficient (Fis) and observed heterozygosity calculated for individual isolates on the base of ddRADseq data.
